# Supplementary material for: (E)-N′-(2-Chloro-5-nitro­benzyl­idene)-4-methoxy­benzohydrazide
Source: Acta Crystallogr Sect E Struct Rep Online. 2008 Oct 25;64(Pt 11):o2177. doi: 10.1107/S1600536808034107 (PMC2959696; doi:10.1107/S1600536808034107)
Supplement: Supplementary file 2 [file e-64-o2177-Isup2.hkl]

# 
# h,k,l, Fc-squared, Fo-squared, sigma(Fo-squared) and status flag 
# 
data_I
_shelx_title ' Cc in Cc' 
_shelx_refln_list_code          4 
_shelx_F_calc_maximum      285.87 
_exptl_crystal_F_000       688.00 
_reflns_d_resolution_high  0.7696 
 
loop_ 
 _symmetry_equiv_pos_as_xyz 
 'x, y, z' 
 'x, -y, z+1/2' 
 'x+1/2, y+1/2, z' 
 'x+1/2, -y+1/2, z+1/2' 
 
_cell_length_a    11.7242 
_cell_length_b    13.4818 
_cell_length_c     9.4259 
_cell_angle_alpha  90.000 
_cell_angle_beta   97.199 
_cell_angle_gamma  90.000 
 
_shelx_F_squared_multiplier     1.000 
 
loop_ 
 _refln_index_h 
 _refln_index_k 
 _refln_index_l 
 _refln_F_squared_calc 
 _refln_F_squared_meas 
 _refln_F_squared_sigma 
 _refln_observed_status 
  -1   1 -12       30.61       31.28      7.78 o 
   0   2 -12        2.27        3.69      4.79 o 
   4   2 -12        4.24        0.47      4.24 o 
   1   3 -12        8.03        9.51      5.19 o 
   3   3 -12       34.52       40.94      8.09 o 
  -3   1 -11       58.56       74.72      7.19 o 
  -1   1 -11        3.06       -0.31      4.64 o 
   3   1 -11       19.89       22.95      6.44 o 
   5   1 -11       26.28       24.35      4.58 o 
   7   1 -11        9.14       20.74      4.80 o 
  -2   2 -11        2.26       -4.72      4.48 o 
   0   2 -11       17.27       18.94      6.21 o 
   2   2 -11       40.26       40.94      7.31 o 
   4   2 -11       43.81       34.26      6.76 o 
   6   2 -11      119.92      131.00      8.51 o 
   8   2 -11        4.41        4.75      3.42 o 
  -3   3 -11        4.66        3.30      5.03 o 
  -1   3 -11       19.16       23.58      6.99 o 
   1   3 -11       85.68       99.89     10.14 o 
   3   3 -11       40.65       44.95      7.78 o 
   5   3 -11       12.97       16.28      4.00 o 
   7   3 -11       56.45       64.84      9.59 o 
  -2   4 -11        7.52        0.24      5.03 o 
   0   4 -11       15.79       13.36      5.50 o 
   2   4 -11       13.00       11.55      5.11 o 
   4   4 -11       12.27       12.63      4.05 o 
   6   4 -11       32.70       35.71      5.25 o 
  -1   5 -11       14.08       14.54      6.52 o 
   1   5 -11       13.15        8.25      4.95 o 
   3   5 -11       23.76       26.96      6.92 o 
   5   5 -11        8.16        4.86      2.99 o 
   0   6 -11        7.20       11.79      5.50 o 
   2   6 -11       19.28       18.86      6.29 o 
   4   6 -11       15.09       13.75      5.58 o 
  -1   7 -11       23.73       29.23      8.02 o 
   1   7 -11       20.35       12.89      5.89 o 
   3   7 -11       44.60       45.19      9.04 o 
  -4   0 -10        8.12       18.55      5.97 o 
  -2   0 -10      148.99      159.46     12.10 o 
   0   0 -10      518.31      525.91     19.88 o 
   2   0 -10      237.93      242.68     13.52 o 
   4   0 -10      123.39      122.13     10.45 o 
   6   0 -10      140.44      149.48     12.18 o 
   8   0 -10       80.98       81.81     10.45 o 
  10   0 -10        2.23        5.74      5.42 o 
  -5   1 -10       19.02       18.01      8.80 o 
  -3   1 -10       39.81       37.72      8.09 o 
  -1   1 -10       62.63       65.31      8.41 o 
   1   1 -10       37.60       32.82      4.44 o 
   3   1 -10       47.84       47.24      4.82 o 
   5   1 -10        1.46        3.35      2.53 o 
   7   1 -10        1.73        0.14      2.49 o 
   9   1 -10       26.04       21.71      5.07 o 
  -4   2 -10        9.84       15.95      6.52 o 
  -2   2 -10       32.69       39.77      7.54 o 
   0   2 -10        3.74        6.44      4.56 o 
   2   2 -10       41.84       48.72      7.39 o 
   4   2 -10      148.43      137.66      7.53 o 
   6   2 -10       39.42       26.48      6.68 o 
   8   2 -10       31.76       37.04      5.55 o 
  10   2 -10       26.51       35.40     13.60 o 
  -5   3 -10       31.70       38.35      8.57 o 
  -3   3 -10        1.09       10.45      5.58 o 
  -1   3 -10       22.78       11.08      5.34 o 
   1   3 -10       13.12       10.74      3.81 o 
   3   3 -10       77.40       80.51      5.89 o 
   5   3 -10       89.80       89.93      6.61 o 
   7   3 -10       77.61       86.99      6.65 o 
   9   3 -10       95.35       98.52      8.23 o 
  -4   4 -10        1.23        1.02      5.11 o 
  -2   4 -10       65.43       67.19      8.88 o 
   0   4 -10       48.29       55.96      7.94 o 
   2   4 -10       49.41       47.47      7.86 o 
   4   4 -10      154.25      168.79      8.45 o 
   6   4 -10       38.10       46.45      5.37 o 
   8   4 -10       25.04       33.88      5.02 o 
  -3   5 -10       35.53       38.82      8.25 o 
  -1   5 -10       58.10       63.74      8.96 o 
   1   5 -10       13.49       14.22      4.95 o 
   3   5 -10        9.65        8.11      2.88 o 
   5   5 -10       21.21       25.85      4.36 o 
   7   5 -10       16.70       13.47      3.71 o 
   9   5 -10        6.11       12.10      4.06 o 
  -4   6 -10       81.17       88.10     11.24 o 
  -2   6 -10      205.54      228.61     14.85 o 
   0   6 -10        1.61        3.77      2.96 o 
   2   6 -10       34.64       38.12      7.78 o 
   4   6 -10       14.09       20.20      9.04 o 
   6   6 -10        4.52        2.04      2.78 o 
   8   6 -10        3.43        3.67      3.34 o 
  -3   7 -10        1.52        5.97      5.27 o 
  -1   7 -10       13.04        2.04      4.79 o 
   1   7 -10       62.12       57.84      9.27 o 
   3   7 -10       61.41       62.24      9.35 o 
   5   7 -10       75.49       82.28      6.94 o 
   7   7 -10       24.39       22.06      4.58 o 
  -2   8 -10       12.07       14.62      5.89 o 
   0   8 -10       12.29       19.73      6.44 o 
   2   8 -10       18.90       17.21      5.97 o 
   4   8 -10       11.19       14.11      3.94 o 
   6   8 -10       36.92       36.42      5.42 o 
  -1   9 -10       12.93       15.03      4.45 o 
   1   9 -10       19.44       42.60      8.88 o 
   3   9 -10       10.63       16.19      6.84 o 
   5   9 -10       15.19       14.72      4.95 o 
   2  10 -10       23.28       40.32      9.27 o 
  -7   1  -9        8.89        8.01      3.27 o 
  -5   1  -9        5.28        6.29      5.50 o 
  -3   1  -9       27.89       23.73      6.05 o 
  -1   1  -9        7.63        9.35      4.48 o 
   1   1  -9       52.26       54.30      7.23 o 
   3   1  -9      336.80      290.50      9.82 o 
   5   1  -9      151.72      138.11      9.08 o 
   7   1  -9       36.39       36.50      4.23 o 
   9   1  -9       21.35       30.28      5.10 o 
  11   1  -9        3.92        7.89      4.11 o 
  -6   2  -9       10.92       10.45      5.66 o 
  -4   2  -9       35.79       43.07      7.86 o 
  -2   2  -9      191.31      208.10     12.97 o 
   0   2  -9      147.73      139.73     10.37 o 
   2   2  -9      172.50      183.48      6.28 o 
   4   2  -9       17.97       17.22      5.58 o 
   6   2  -9       57.23       61.20      5.31 o 
   8   2  -9       14.78       10.07      3.17 o 
  10   2  -9       16.60       11.19      5.74 o 
  -7   3  -9       29.56       28.29      7.54 o 
  -5   3  -9        4.18       21.22      6.68 o 
  -3   3  -9       85.01       92.73      9.74 o 
  -1   3  -9       20.45       22.63      5.97 o 
   1   3  -9      109.07      117.58      6.56 o 
   3   3  -9       39.31       36.68      5.97 o 
   5   3  -9       72.42       57.07      6.13 o 
   7   3  -9      285.93      282.74     10.63 o 
   9   3  -9       77.69       71.51      6.24 o 
  11   3  -9       58.12       74.30      5.73 o 
  -6   4  -9       99.13      107.67     11.55 o 
  -4   4  -9       19.55       26.56      6.99 o 
  -2   4  -9      110.01      113.17     10.30 o 
   0   4  -9      191.77      212.03     12.18 o 
   2   4  -9       61.62       58.29      5.04 o 
   4   4  -9        7.63        3.75      5.66 o 
   6   4  -9       70.89       66.87      8.53 o 
   8   4  -9       27.56       27.31      4.54 o 
  10   4  -9       42.78       53.79      5.95 o 
  -5   5  -9      209.20      223.90     15.17 o 
  -3   5  -9      534.59      588.31     22.24 o 
  -1   5  -9        3.06        0.16      4.48 o 
   1   5  -9      117.61      103.28     11.20 o 
   3   5  -9       64.62       70.01      7.35 o 
   5   5  -9        1.69        3.01      2.44 o 
   7   5  -9       40.65       46.29      5.27 o 
   9   5  -9        4.11        6.37      3.58 o 
  -6   6  -9       14.60       20.35      6.84 o 
  -4   6  -9        2.15       -2.83      4.48 o 
  -2   6  -9       72.01       95.64     10.06 o 
   0   6  -9       62.32       73.32      8.41 o 
   2   6  -9       27.22       31.23      4.20 o 
   4   6  -9      123.71      126.97      9.82 o 
   6   6  -9       44.60       49.84      5.35 o 
   8   6  -9       54.25       69.86      6.47 o 
  10   6  -9        8.87        5.58      3.22 o 
  -5   7  -9       60.85       36.86      8.57 o 
  -3   7  -9      190.03      161.81     12.65 o 
  -1   7  -9       85.33       92.50      9.51 o 
   1   7  -9       89.64      100.44     10.37 o 
   3   7  -9       32.47       31.42      4.21 o 
   5   7  -9       43.58       49.91      5.36 o 
   7   7  -9       16.06       16.96      5.03 o 
   9   7  -9        5.25        6.49      3.44 o 
  -4   8  -9       40.23       52.58      9.12 o 
  -2   8  -9       21.86       21.53      6.37 o 
   0   8  -9       60.89       72.37      6.43 o 
   2   8  -9       16.96       13.44      5.74 o 
   4   8  -9        1.63        4.30      3.54 o 
   6   8  -9       15.61       13.60      3.66 o 
   8   8  -9       59.97       65.27     12.38 o 
  -3   9  -9       20.58       14.77      6.13 o 
  -1   9  -9       39.85       35.23      5.40 o 
   1   9  -9       48.58       52.26      9.04 o 
   3   9  -9       55.61       65.53      5.98 o 
   5   9  -9       10.89        6.05      3.30 o 
   7   9  -9        5.27        9.45      5.23 o 
  -2  10  -9        1.56       -0.08      4.09 o 
   0  10  -9       10.33       16.66      6.76 o 
   2  10  -9       40.08       45.35      8.96 o 
   4  10  -9       73.67       92.20      9.78 o 
   6  10  -9       71.20       89.14      7.47 o 
  -1  11  -9       30.56       47.35      9.04 o 
   1  11  -9       34.26       43.30      9.35 o 
   3  11  -9       57.76       73.72     11.40 o 
   5  11  -9        1.97       -0.45      2.98 o 
  -8   0  -8       95.79       96.11      9.82 o 
  -6   0  -8      214.40      201.19     12.65 o 
   2   0  -8      125.35      117.65      8.02 o 
   4   0  -8        8.16        9.81      5.78 o 
   6   0  -8      340.46      291.72      9.44 o 
   8   0  -8      137.99      120.87     10.69 o 
  10   0  -8       47.95       42.04      8.09 o 
  12   0  -8        7.86       10.53      5.97 o 
  -9   1  -8       13.78        8.74      3.88 o 
  -7   1  -8        1.28        3.03      2.97 o 
  -5   1  -8       10.39       14.93      5.34 o 
  -3   1  -8       63.08       61.46      7.86 o 
  -1   1  -8       82.53       86.53      7.86 o 
   1   1  -8      446.94      396.74     13.83 o 
   3   1  -8      316.36      291.50      6.39 o 
   5   1  -8      159.57      150.73      7.04 o 
   7   1  -8       20.84       26.10      3.85 o 
   9   1  -8       26.37       26.95      3.56 o 
  11   1  -8        3.69        0.46      2.73 o 
  -8   2  -8       29.24       29.24      4.49 o 
  -6   2  -8       11.14       15.56      5.58 o 
  -4   2  -8       29.86       25.93      6.21 o 
  -2   2  -8       23.30       21.85      5.50 o 
   0   2  -8      108.77      102.72      8.17 o 
   2   2  -8       46.80       48.93      3.46 o 
   4   2  -8       81.64       82.65      5.45 o 
   6   2  -8       70.25       43.08      4.47 o 
   8   2  -8       22.85       17.62      3.50 o 
  10   2  -8        8.66       10.37      2.78 o 
  12   2  -8       17.74       17.85      3.56 o 
  -7   3  -8       30.04       22.87      6.37 o 
  -5   3  -8       46.76       45.66      7.47 o 
  -3   3  -8       58.53       44.09      6.92 o 
  -1   3  -8       93.17       92.81      8.09 o 
   1   3  -8      138.95      131.97      6.08 o 
   3   3  -8       54.61       55.84      4.75 o 
   5   3  -8      298.77      316.49     14.11 o 
   7   3  -8       85.57       66.93      5.29 o 
   9   3  -8       64.44       61.08      5.55 o 
  11   3  -8        8.84        4.63      5.23 o 
  -8   4  -8        8.80        1.41      4.95 o 
  -6   4  -8       51.89       46.45      8.25 o 
  -4   4  -8       52.76       60.59      8.33 o 
  -2   4  -8       88.88       83.93      8.72 o 
   0   4  -8      589.81      613.93     19.18 o 
   2   4  -8       48.58       45.33      3.48 o 
   4   4  -8      180.57      167.24      7.62 o 
   6   4  -8      100.39       96.34      6.13 o 
   8   4  -8       18.99       15.34      3.39 o 
  10   4  -8       93.38       96.04      9.23 o 
  12   4  -8       21.99       25.37      4.07 o 
  -7   5  -8        1.06       -1.18      4.64 o 
  -5   5  -8       44.30       69.94      9.27 o 
  -3   5  -8      345.88      356.16     16.35 o 
  -1   5  -8      203.60      229.48     12.73 o 
   1   5  -8     1230.63     1274.26     32.67 o 
   3   5  -8      660.55      631.30     14.58 o 
   5   5  -8      112.18      111.84     10.85 o 
   7   5  -8      113.97      126.52      7.25 o 
   9   5  -8       11.58        8.72      3.10 o 
  11   5  -8        1.99        2.06      2.87 o 
  -6   6  -8        8.58       23.97      7.07 o 
  -4   6  -8        0.00       -4.79      4.32 o 
  -2   6  -8      691.25      719.56     23.03 o 
   0   6  -8     1925.89     2006.21     38.82 o 
   2   6  -8       96.73      105.11      6.15 o 
   4   6  -8       41.90       46.64      4.79 o 
   6   6  -8       37.36       45.19      9.43 o 
   8   6  -8       21.26       24.14      4.28 o 
  10   6  -8        4.03        6.71      3.19 o 
  -7   7  -8        6.00        5.74      5.11 o 
  -5   7  -8       61.97       63.74      9.04 o 
  -3   7  -8       81.34       80.08      9.27 o 
  -1   7  -8       83.43       86.13      8.49 o 
   1   7  -8       44.62       42.29      4.79 o 
   3   7  -8      205.70      204.42      8.55 o 
   5   7  -8        5.23        1.68      2.63 o 
   7   7  -8       50.10       51.08      7.58 o 
   9   7  -8        5.71        4.06      2.91 o 
  -6   8  -8        6.64        7.47      5.82 o 
  -4   8  -8      140.02      161.11     12.50 o 
  -2   8  -8       43.11       50.53      7.54 o 
   0   8  -8       22.62       37.41      4.82 o 
   2   8  -8      277.50      272.52     12.73 o 
   4   8  -8      305.01      303.45     10.81 o 
   6   8  -8      179.63      208.65     12.73 o 
   8   8  -8       44.44       49.37      5.70 o 
  10   8  -8        8.93       14.73      4.05 o 
  -5   9  -8        8.12       -0.08      4.40 o 
  -3   9  -8       20.08       22.79      6.44 o 
  -1   9  -8       23.28       28.60      4.64 o 
   1   9  -8       47.88       51.97      9.63 o 
   3   9  -8       14.14       12.34      3.36 o 
   5   9  -8       55.25       52.97      5.63 o 
   7   9  -8       59.50       79.44      7.82 o 
   9   9  -8       67.88       91.46      7.47 o 
  -4  10  -8        0.25       -0.08      4.24 o 
  -2  10  -8       31.27       36.15      6.99 o 
   0  10  -8       10.30       23.42      6.60 o 
   2  10  -8        4.41        6.45      2.83 o 
   4  10  -8        0.47        1.26      2.72 o 
   6  10  -8       62.48       77.74      6.75 o 
   8  10  -8        7.11        7.78      3.83 o 
  -3  11  -8       35.60       44.25      7.70 o 
  -1  11  -8       11.98       11.95      3.74 o 
   1  11  -8        8.22       12.81      5.89 o 
   3  11  -8        0.28       -0.01      4.60 o 
   5  11  -8       10.80       10.21      3.55 o 
   7  11  -8        2.74        4.97      3.31 o 
  -2  12  -8       20.00       31.11      6.88 o 
   0  12  -8       49.00       66.83      6.56 o 
   2  12  -8       55.67       75.84     11.16 o 
   4  12  -8       89.24      104.20      7.83 o 
   6  12  -8       24.06       18.01      6.17 o 
  -1  13  -8       10.49       10.45      6.29 o 
   1  13  -8       14.49       24.91      7.78 o 
   3  13  -8        7.85        6.53      3.69 o 
 -11   1  -7        1.02       -3.62      4.09 o 
  -9   1  -7        3.70        7.12      3.07 o 
  -7   1  -7       10.57       11.16      4.79 o 
  -5   1  -7      388.46      397.82     16.58 o 
  -3   1  -7      528.95      525.76     18.00 o 
  -1   1  -7        5.80        3.54      2.20 o 
   1   1  -7      217.88      219.34     10.22 o 
   3   1  -7       63.67       66.97      3.58 o 
   5   1  -7      167.03      154.02      5.09 o 
   7   1  -7        1.24        2.30      1.47 o 
   9   1  -7      142.80      118.74      6.21 o 
  11   1  -7       28.80       29.73      3.70 o 
  13   1  -7        2.14       -1.78      3.05 o 
 -10   2  -7        2.90        5.63      4.52 o 
  -8   2  -7       20.78       26.01      6.05 o 
  -6   2  -7       89.70       73.64      8.49 o 
  -4   2  -7       55.37       58.00      7.54 o 
  -2   2  -7       36.97       37.49      5.82 o 
   0   2  -7      232.31      219.39      6.98 o 
   2   2  -7      612.17      609.55      8.48 o 
   4   2  -7      834.37      808.07     15.59 o 
   6   2  -7      255.90      251.24      8.72 o 
   8   2  -7      269.07      267.99      9.40 o 
  10   2  -7      118.20      106.10      5.50 o 
  12   2  -7       34.53       31.36      3.87 o 
  -9   3  -7       27.70       16.90      6.05 o 
  -7   3  -7       17.55       28.13      6.52 o 
  -5   3  -7       87.70       85.74      8.80 o 
  -3   3  -7      151.61      151.60      9.90 o 
  -1   3  -7      118.80      113.09      8.33 o 
   1   3  -7      177.60      174.76      6.31 o 
   3   3  -7      625.55      628.61     10.22 o 
   5   3  -7      137.41      126.15      6.42 o 
   7   3  -7      204.62      185.89      7.76 o 
   9   3  -7       33.84       23.87      3.85 o 
  11   3  -7        5.22        4.73      2.30 o 
  13   3  -7       18.70       11.55      3.05 o 
 -10   4  -7       28.36       23.58      6.84 o 
  -8   4  -7       21.73       16.43      5.97 o 
  -6   4  -7       42.91       51.32      7.54 o 
  -4   4  -7       89.62       89.36      8.80 o 
  -2   4  -7      107.04      110.26      8.80 o 
   0   4  -7      251.41      256.30      7.46 o 
   2   4  -7       11.38        9.32      2.18 o 
   4   4  -7     1078.15     1039.60     28.76 o 
   6   4  -7      374.98      372.23     11.03 o 
   8   4  -7       55.80       46.10      4.78 o 
  10   4  -7       42.01       39.20      4.76 o 
  12   4  -7        4.66        4.37      2.53 o 
  -9   5  -7        1.92       -3.93      4.40 o 
  -7   5  -7      122.73      118.98     10.77 o 
  -5   5  -7       73.02       76.94      8.88 o 
  -3   5  -7      249.04      252.51     13.12 o 
  -1   5  -7      134.37      131.16      9.12 o 
   1   5  -7      713.01      722.78     21.93 o 
   3   5  -7     3077.16     3036.75     36.58 o 
   5   5  -7       62.66       63.30      5.11 o 
   7   5  -7       48.93       51.90      4.91 o 
   9   5  -7       37.23       42.55      4.98 o 
  11   5  -7       10.66       13.29      3.66 o 
  -8   6  -7        6.65        2.75      4.79 o 
  -6   6  -7        9.29        5.34      4.64 o 
  -4   6  -7       45.12       46.92      7.15 o 
  -2   6  -7      246.60      275.45     13.28 o 
   0   6  -7      405.48      401.31     13.24 o 
   2   6  -7       59.66       59.44      3.79 o 
   4   6  -7      532.06      541.58     23.46 o 
   6   6  -7        5.52        3.26      2.24 o 
   8   6  -7       52.28       55.06      5.28 o 
  10   6  -7       10.26       10.23      3.36 o 
  12   6  -7        2.01        2.19      2.87 o 
  -7   7  -7       65.62       69.94      9.43 o 
  -5   7  -7       37.05       34.97      6.99 o 
  -3   7  -7      133.16      164.72     11.24 o 
  -1   7  -7      440.52      473.97     17.05 o 
   1   7  -7       75.92       57.55      4.68 o 
   3   7  -7      290.05      290.46     22.24 o 
   5   7  -7      170.65      184.60     12.18 o 
   7   7  -7       26.23       26.31      4.19 o 
   9   7  -7       19.03       20.76      4.03 o 
  11   7  -7        9.11       11.25      3.45 o 
  -8   8  -7       17.71       21.06      6.99 o 
  -6   8  -7        4.97        7.54      5.58 o 
  -4   8  -7       15.07       12.73      5.66 o 
  -2   8  -7       49.04       58.94      7.62 o 
   0   8  -7        5.68        4.60      2.81 o 
   2   8  -7       42.52       45.94      3.52 o 
   4   8  -7      193.47      193.23     11.71 o 
   6   8  -7      125.81      140.15     10.92 o 
   8   8  -7       24.84       28.53      6.33 o 
  10   8  -7       26.68       35.82      5.30 o 
  -7   9  -7        9.79       11.16      5.27 o 
  -5   9  -7       46.17       48.49      8.25 o 
  -3   9  -7       63.29       73.17      8.57 o 
  -1   9  -7      145.81      147.59      9.98 o 
   1   9  -7       67.25       78.34      4.45 o 
   3   9  -7       98.04      102.72      6.34 o 
   5   9  -7       63.23       73.96     14.19 o 
   7   9  -7      178.09      180.80      8.74 o 
   9   9  -7       31.95       33.01      5.02 o 
  -6  10  -7       22.23       31.04      7.39 o 
  -4  10  -7       19.24       22.24      6.29 o 
  -2  10  -7      106.34      112.93      9.74 o 
   0  10  -7      146.58      160.83     10.37 o 
   2  10  -7       56.49       61.67      6.05 o 
   4  10  -7       28.37       47.41      5.08 o 
   6  10  -7        0.11        1.87      2.64 o 
   8  10  -7       16.85       15.61      5.30 o 
  10  10  -7       14.96       23.27      4.65 o 
  -5  11  -7       12.92        7.15      4.87 o 
  -3  11  -7       57.48       55.64      7.86 o 
  -1  11  -7       58.00       77.98      6.21 o 
   1  11  -7       53.69       52.33      4.13 o 
   3  11  -7       37.21       43.44      6.40 o 
   5  11  -7       27.76       21.15      8.53 o 
   7  11  -7       59.89       78.82      6.77 o 
   9  11  -7       40.16       57.91      6.47 o 
  -4  12  -7        0.95       -1.65      4.17 o 
  -2  12  -7       20.56       27.39      4.89 o 
   0  12  -7        5.11        7.61      3.30 o 
   2  12  -7       11.81       11.42      3.51 o 
   4  12  -7        7.84       11.25      3.83 o 
   6  12  -7        4.62        2.15      3.02 o 
  -3  13  -7        3.71       -3.38      3.85 o 
  -1  13  -7       25.03       27.94      4.87 o 
   1  13  -7       28.55       52.50      9.43 o 
   3  13  -7        6.20        8.47      4.72 o 
   5  13  -7       30.84       39.47      5.61 o 
   0  14  -7       25.87       32.38      4.86 o 
   2  14  -7       20.70       29.47      7.78 o 
 -12   0  -6        2.51        5.34      4.72 o 
 -10   0  -6       63.82       61.61      8.57 o 
  -8   0  -6        2.34       -3.22      2.83 o 
  -6   0  -6        6.83        5.34      3.54 o 
   2   0  -6      447.62      458.41     13.36 o 
   4   0  -6      628.10      609.22     15.64 o 
   6   0  -6      136.69      146.57      6.00 o 
   8   0  -6      133.55      129.80      6.11 o 
  10   0  -6        6.28        3.09      2.28 o 
  12   0  -6       82.03       75.13      5.72 o 
  14   0  -6       16.32       14.85      6.44 o 
 -11   1  -6        3.81        5.56      3.28 o 
  -9   1  -6        4.48        4.28      6.72 o 
  -7   1  -6        5.95        5.82      3.93 o 
  -5   1  -6       36.92       29.47      5.50 o 
  -3   1  -6      131.63      144.05      9.19 o 
  -1   1  -6      101.42       86.05      5.58 o 
   1   1  -6       93.97      124.48      7.31 o 
   3   1  -6      354.65      364.02      7.01 o 
   5   1  -6      378.04      347.93      9.27 o 
   7   1  -6      359.69      358.30      7.56 o 
   9   1  -6       66.70       60.34      3.33 o 
  11   1  -6       39.45       41.50      3.94 o 
  13   1  -6       38.76       35.48      4.06 o 
 -12   2  -6       16.73       20.83      7.15 o 
 -10   2  -6       21.96       29.64      4.78 o 
  -8   2  -6        2.43        0.31      3.46 o 
  -6   2  -6       69.44       78.59      8.09 o 
  -4   2  -6      171.60      167.16     10.22 o 
  -2   2  -6      107.59      107.51      7.70 o 
   0   2  -6       25.67       25.45      4.20 o 
   2   2  -6       13.03       14.73      1.87 o 
   4   2  -6      458.00      482.50      6.66 o 
   6   2  -6       43.30       44.69      2.90 o 
   8   2  -6      147.73      143.68      7.43 o 
  10   2  -6       99.22       95.29      5.05 o 
  12   2  -6        7.04        7.12      2.49 o 
 -11   3  -6       18.96       15.61      4.27 o 
  -9   3  -6       22.15       22.00      6.05 o 
  -7   3  -6        9.62       14.85      4.72 o 
  -5   3  -6       43.87       41.81      6.21 o 
  -3   3  -6      223.81      209.75     11.00 o 
  -1   3  -6      173.23      177.34      5.63 o 
   1   3  -6      308.41      304.44      7.69 o 
   3   3  -6      184.71      190.68      4.09 o 
   5   3  -6      304.52      291.72      8.85 o 
   7   3  -6      247.19      231.95      8.37 o 
   9   3  -6       30.01       22.66      3.66 o 
  11   3  -6       21.60       18.56      3.08 o 
  13   3  -6        4.09        2.74      2.38 o 
 -10   4  -6        2.87        3.62      4.87 o 
  -8   4  -6       51.62       71.59      8.80 o 
  -6   4  -6      103.57      103.34      8.96 o 
  -4   4  -6       50.07       51.48      6.68 o 
  -2   4  -6      509.35      491.57     16.03 o 
   0   4  -6      798.86      780.93     22.20 o 
   2   4  -6      656.61      644.41      9.90 o 
   4   4  -6      567.28      555.87     12.42 o 
   6   4  -6     2630.90     2522.54     32.02 o 
   8   4  -6       36.72       32.81      7.15 o 
  10   4  -6        6.85        5.64      2.62 o 
  12   4  -6        3.92        1.83      2.63 o 
 -11   5  -6        5.09       -0.24      4.79 o 
  -9   5  -6        0.69       -2.67      3.77 o 
  -7   5  -6       69.95       77.10      8.80 o 
  -5   5  -6       35.10       23.34      5.58 o 
  -3   5  -6      325.69      359.70     14.62 o 
  -1   5  -6      312.18      300.64     14.34 o 
   1   5  -6      276.20      283.00      6.50 o 
   3   5  -6       33.30       33.52      3.49 o 
   5   5  -6      254.42      246.39      8.61 o 
   7   5  -6      603.14      591.78     20.75 o 
   9   5  -6        0.52       -0.94      2.06 o 
  11   5  -6       24.33       22.88      4.32 o 
  13   5  -6        2.52       -2.35      2.12 o 
 -10   6  -6        0.55        5.58      5.19 o 
  -8   6  -6       56.53       47.62      8.09 o 
  -6   6  -6        5.86        0.86      4.09 o 
  -4   6  -6      571.63      581.32     19.57 o 
  -2   6  -6      551.06      563.64     17.84 o 
   0   6  -6     1281.79     1230.46     38.47 o 
   2   6  -6     1530.24     1521.47     17.32 o 
   4   6  -6      499.50      485.58     11.99 o 
   6   6  -6      590.22      588.16     13.78 o 
   8   6  -6      105.01      106.39      6.32 o 
  10   6  -6        2.82        3.79      2.64 o 
  12   6  -6        2.14        2.52      2.80 o 
  -9   7  -6        3.93        6.84      5.11 o 
  -7   7  -6       41.74       56.19      8.09 o 
  -5   7  -6       75.88       77.25      8.02 o 
  -3   7  -6       94.06      100.67      8.41 o 
  -1   7  -6      148.74      145.07      9.39 o 
   1   7  -6     1232.44     1251.54     53.71 o 
   3   7  -6      794.32      797.84     11.87 o 
   5   7  -6      155.04      172.44      8.33 o 
   7   7  -6       62.43       70.70      5.25 o 
   9   7  -6        8.96       10.65      3.11 o 
  11   7  -6        5.61        5.89      3.02 o 
  -8   8  -6       66.47       57.13      8.72 o 
  -6   8  -6       55.89       66.41      8.72 o 
  -4   8  -6       43.92       44.48      6.92 o 
  -2   8  -6      201.26      196.86     11.00 o 
   0   8  -6      105.86      106.64      8.50 o 
   2   8  -6      570.97      566.05     10.08 o 
   4   8  -6       35.48       36.90      5.19 o 
   6   8  -6       29.68       37.04      4.37 o 
   8   8  -6       14.23       15.41      3.60 o 
  10   8  -6       42.02       44.50      5.33 o 
  12   8  -6        9.36       11.67      5.82 o 
  -7   9  -6        7.38        3.14      4.48 o 
  -5   9  -6       14.59       22.63      6.05 o 
  -3   9  -6       27.57       27.35      5.89 o 
  -1   9  -6       63.18       67.35      7.07 o 
   1   9  -6      149.45      147.24      5.41 o 
   3   9  -6      123.88      126.32      6.49 o 
   5   9  -6      122.80      146.47      7.38 o 
   7   9  -6      122.87      126.42      7.14 o 
   9   9  -6       50.54       57.07      5.83 o 
  11   9  -6       20.18       23.71      4.73 o 
  -6  10  -6       56.52       86.05      9.67 o 
  -4  10  -6       26.80       21.14      5.66 o 
  -2  10  -6        0.95       -2.75      2.75 o 
   0  10  -6      122.50      122.96      6.44 o 
   2  10  -6       35.08       21.92      2.78 o 
   4  10  -6       47.16       44.48      4.77 o 
   6  10  -6        9.95       15.28      3.69 o 
   8  10  -6       24.28       30.48      7.23 o 
  10  10  -6       13.51       15.90      5.54 o 
  -5  11  -6       17.26        4.48      4.56 o 
  -3  11  -6       94.34       85.19      8.41 o 
  -1  11  -6       39.68       35.01      4.67 o 
   1  11  -6      323.20      302.65      8.23 o 
   3  11  -6       48.08       35.84      6.01 o 
   5  11  -6       40.77       47.23      5.17 o 
   7  11  -6        0.48        0.55      2.58 o 
   9  11  -6        2.51        1.32      2.70 o 
  -4  12  -6       23.41       25.62      6.68 o 
  -2  12  -6       26.45       20.94      4.11 o 
   0  12  -6       49.56       36.01      6.72 o 
   2  12  -6      113.62      114.24      6.85 o 
   4  12  -6       87.49       95.95      6.62 o 
   6  12  -6       13.15       14.39      3.87 o 
   8  12  -6       24.78       27.23      4.83 o 
  -3  13  -6       17.28       29.47      5.02 o 
  -1  13  -6       26.71       20.74      4.03 o 
   1  13  -6       66.46       66.59      5.74 o 
   3  13  -6       47.40       53.22      7.54 o 
   5  13  -6        7.51        5.40      3.12 o 
   7  13  -6       20.43       27.39      5.03 o 
  -4  14  -6        1.97        2.28      4.87 o 
  -2  14  -6        1.58        3.79      3.62 o 
   0  14  -6        8.77       15.74      6.64 o 
   2  14  -6        1.30        2.12      4.72 o 
   4  14  -6        4.51        1.40      3.14 o 
   6  14  -6        0.09        3.87      3.47 o 
  -1  15  -6       14.90       21.06      7.31 o 
   1  15  -6        5.86        3.14      4.87 o 
   3  15  -6       11.20        7.94      5.58 o 
 -11   1  -5      187.89      182.04      9.39 o 
  -9   1  -5       15.17       18.43      3.78 o 
  -7   1  -5      115.08      113.40      8.80 o 
  -5   1  -5       46.53       53.20      6.21 o 
  -1   1  -5      436.85      470.27     11.55 o 
   1   1  -5     5929.49     6427.52     83.23 o 
   3   1  -5     1160.51     1307.98     14.02 o 
   5   1  -5      641.27      624.50      9.21 o 
   7   1  -5       77.48       77.23      3.53 o 
   9   1  -5       10.54       12.90      1.97 o 
  11   1  -5      105.18      107.60      4.34 o 
  13   1  -5       14.49       13.19      2.98 o 
 -12   2  -5        9.71        8.25      5.58 o 
 -10   2  -5       81.04       88.90      9.39 o 
  -8   2  -5       41.04       44.09      6.68 o 
  -6   2  -5       27.76       36.62      5.89 o 
  -4   2  -5      259.84      270.27     11.71 o 
  -2   2  -5      262.05      261.32      6.03 o 
   0   2  -5     1271.06     1319.33     16.85 o 
   2   2  -5      505.01      480.31      6.28 o 
   4   2  -5       55.14       58.73      2.16 o 
   6   2  -5      221.21      206.10      5.14 o 
   8   2  -5      188.80      200.96      5.62 o 
  10   2  -5       67.70       66.77      3.46 o 
  12   2  -5       12.89        8.50      2.50 o 
  14   2  -5        3.38        4.69      2.83 o 
 -11   3  -5       46.65       44.71      5.35 o 
  -9   3  -5       75.84       90.53      8.72 o 
  -7   3  -5       18.08       18.47      5.19 o 
  -5   3  -5       24.60       32.38      5.50 o 
  -3   3  -5      210.13      204.41      9.82 o 
  -1   3  -5     1118.29     1128.47     14.86 o 
   1   3  -5     1404.40     1314.49     16.94 o 
   3   3  -5     1430.73     1377.34     11.92 o 
   5   3  -5      313.81      318.42      6.13 o 
   7   3  -5      824.35      761.82     17.88 o 
   9   3  -5      714.27      694.59     14.89 o 
  11   3  -5        6.42        3.51      2.38 o 
  13   3  -5        7.01        2.31      2.30 o 
 -12   4  -5        1.91       -4.09      4.09 o 
 -10   4  -5        5.14        8.17      5.03 o 
  -8   4  -5      101.44      101.85      9.59 o 
  -6   4  -5       67.76       64.68      7.31 o 
  -4   4  -5       53.89       58.31      6.60 o 
  -2   4  -5       79.11       76.86      3.38 o 
   0   4  -5      104.72      126.24     15.09 o 
   2   4  -5       79.55       84.18      2.77 o 
   4   4  -5      652.57      661.83     12.77 o 
   6   4  -5      126.64      133.67      8.88 o 
   8   4  -5      395.64      367.97     17.05 o 
  10   4  -5      192.00      193.16     15.64 o 
  12   4  -5        0.68        2.72      4.17 o 
  14   4  -5        4.64        4.59      2.96 o 
 -11   5  -5        0.97       -5.97      4.01 o 
  -9   5  -5       15.67        8.72      4.79 o 
  -7   5  -5        4.43        1.89      3.77 o 
  -5   5  -5      272.06      302.41     13.44 o 
  -3   5  -5      154.69      179.57      9.74 o 
  -1   5  -5      637.06      656.51     12.38 o 
   1   5  -5       46.04       55.24      2.86 o 
   3   5  -5     1303.64     1244.15     13.97 o 
   5   5  -5      799.50      834.40     49.04 o 
   7   5  -5      179.96      193.77      7.76 o 
   9   5  -5      458.79      412.55     20.28 o 
  11   5  -5       13.12       17.28      3.51 o 
  13   5  -5        1.16        1.65      2.77 o 
 -10   6  -5        3.94       -0.24      4.32 o 
  -8   6  -5        6.99        6.37      4.40 o 
  -6   6  -5       64.50       61.53      7.39 o 
  -4   6  -5      133.75      149.95      9.74 o 
  -2   6  -5        8.13       13.43      2.01 o 
   0   6  -5      678.94      663.49     11.43 o 
   2   6  -5      110.21       98.29      4.94 o 
   4   6  -5      909.34      924.12     16.27 o 
   6   6  -5      198.22      196.12      7.66 o 
   8   6  -5       65.31       71.96     10.49 o 
  10   6  -5       57.20       54.29      5.18 o 
  12   6  -5        1.44       -5.49      4.17 o 
 -11   7  -5        0.28        4.79      5.03 o 
  -9   7  -5        5.02        3.38      4.01 o 
  -7   7  -5       13.30       25.78      6.05 o 
  -5   7  -5      467.08      546.35     18.78 o 
  -3   7  -5      261.57      268.22     12.34 o 
  -1   7  -5      206.02      236.65      9.16 o 
   1   7  -5      730.97      704.76     10.52 o 
   3   7  -5      392.91      383.75      7.95 o 
   5   7  -5     1377.05     1344.61     21.24 o 
   7   7  -5      235.73      233.38      8.67 o 
   9   7  -5       88.41       98.41     12.77 o 
  11   7  -5        6.59        8.74      3.33 o 
  13   7  -5        3.06        2.28      3.38 o 
 -10   8  -5        0.04        2.44      4.64 o 
  -8   8  -5       13.74        0.08      4.09 o 
  -6   8  -5       31.57       36.70      6.52 o 
  -4   8  -5        7.64        5.74      3.85 o 
  -2   8  -5        7.87        8.33      3.62 o 
   0   8  -5      168.36      172.67      5.30 o 
   2   8  -5       39.24       34.02      2.78 o 
   4   8  -5      350.40      389.23     10.76 o 
   6   8  -5      285.83      282.71     23.81 o 
   8   8  -5       36.86       43.37      5.15 o 
  10   8  -5       14.16       11.59      3.16 o 
  12   8  -5        1.85       -0.97      2.80 o 
  -9   9  -5        1.68        2.67      4.48 o 
  -7   9  -5        9.06        4.56      4.24 o 
  -5   9  -5       23.11       28.76      6.05 o 
  -3   9  -5       53.03       51.40      6.44 o 
  -1   9  -5       60.30       54.32      9.31 o 
   1   9  -5       39.80       31.98      2.86 o 
   3   9  -5      202.67      193.33      5.78 o 
   5   9  -5      133.02      113.45      6.19 o 
   7   9  -5      118.50      128.68      7.03 o 
   9   9  -5        5.17        0.42      3.18 o 
  11   9  -5        1.23       -1.02      2.55 o 
  -8  10  -5       17.07       18.08      5.50 o 
  -6  10  -5        3.88       10.53      4.72 o 
  -4  10  -5        9.86        6.21      4.24 o 
  -2  10  -5       57.26       58.00      6.68 o 
   0  10  -5      246.56      261.76      7.14 o 
   2  10  -5      151.37      143.88      5.34 o 
   4  10  -5      871.17      796.26     24.40 o 
   6  10  -5      108.34       99.43      6.09 o 
   8  10  -5       88.86       89.57      6.28 o 
  10  10  -5       20.61       29.48      4.75 o 
  -7  11  -5      135.66      148.22     11.55 o 
  -5  11  -5       35.86       44.56      7.31 o 
  -3  11  -5      171.51      181.85     11.63 o 
  -1  11  -5      110.62      114.23     11.43 o 
   1  11  -5       51.64       51.63      3.73 o 
   3  11  -5       95.36       86.22      5.79 o 
   5  11  -5       95.35      109.94      6.58 o 
   7  11  -5       29.90       32.53      4.48 o 
   9  11  -5        0.52       -0.15      4.05 o 
  -6  12  -5       37.72       45.42      7.94 o 
  -4  12  -5       48.86       63.89      8.41 o 
  -2  12  -5       42.43       46.28      5.22 o 
   0  12  -5        2.00        1.99      2.28 o 
   2  12  -5       19.34       15.43      2.67 o 
   4  12  -5        7.28        6.77      2.98 o 
   6  12  -5        7.54        5.66      5.03 o 
   8  12  -5        3.01        3.94      2.98 o 
  -5  13  -5        0.04        1.10      3.77 o 
  -3  13  -5       38.23       42.37      6.88 o 
  -1  13  -5       63.56       66.63      5.89 o 
   1  13  -5        1.02        3.02      2.67 o 
   3  13  -5        0.61        1.04      2.74 o 
   5  13  -5       30.43       32.17      4.72 o 
   7  13  -5       17.17       25.34      6.13 o 
  -4  14  -5       20.12       40.24      7.78 o 
  -2  14  -5       27.85       31.72      5.46 o 
   0  14  -5       33.74       37.57      4.93 o 
   2  14  -5       28.86       35.40      4.69 o 
   4  14  -5       76.73       74.11      6.43 o 
   6  14  -5       21.07       19.71      4.23 o 
  -1  15  -5       25.72       29.08      6.29 o 
   1  15  -5        8.34       15.80      3.83 o 
   3  15  -5        4.06        4.09      4.56 o 
   5  15  -5        3.10        2.99      4.64 o 
 -10   0  -4       19.62       25.86      5.82 o 
  -8   0  -4     1170.18     1138.51     26.96 o 
  -6   0  -4      275.28      287.16     11.87 o 
   2   0  -4     3522.26     3532.09     47.15 o 
   4   0  -4     9276.62     9941.38    116.47 o 
   6   0  -4      544.66      556.96     13.75 o 
   8   0  -4      376.91      390.14      9.72 o 
  10   0  -4       41.37       40.08      3.91 o 
  12   0  -4        5.15        5.96      2.72 o 
  14   0  -4       55.80       66.64      7.94 o 
 -11   1  -4       59.76       57.52      5.42 o 
  -9   1  -4       47.72       46.96      4.66 o 
  -7   1  -4      442.27      424.61     15.48 o 
  -5   1  -4      291.31      295.57     11.87 o 
  -1   1  -4     1933.95     1952.69     28.13 o 
   1   1  -4     1879.08     1975.64     31.04 o 
   3   1  -4     2514.03     2607.54     21.71 o 
   5   1  -4      509.14      513.60      7.80 o 
   7   1  -4       34.05       41.56      4.94 o 
   9   1  -4       61.71       51.67      2.84 o 
  11   1  -4       10.09       10.30      2.00 o 
  13   1  -4       13.10       14.06      2.78 o 
 -10   2  -4       88.91       86.90      5.83 o 
  -8   2  -4      458.53      440.02     16.43 o 
  -6   2  -4       32.38       31.67      5.03 o 
  -4   2  -4      213.30      220.13     10.06 o 
  -2   2  -4      194.35      202.97      7.54 o 
   0   2  -4        5.98        8.26      3.06 o 
   2   2  -4     1204.33     1255.35     13.48 o 
   4   2  -4      447.51      509.58      5.63 o 
   6   2  -4       22.89       26.63      2.11 o 
   8   2  -4       22.00       26.19      2.41 o 
  10   2  -4      119.95      119.64      6.41 o 
  12   2  -4      128.14      130.72      4.83 o 
  14   2  -4        6.15        4.40      3.93 o 
 -11   3  -4      112.95       92.18      9.12 o 
  -9   3  -4       42.44       38.19      6.68 o 
  -7   3  -4       31.13       40.87      5.97 o 
  -5   3  -4      246.13      245.04     10.92 o 
  -3   3  -4      140.67      129.47      3.38 o 
  -1   3  -4       19.75       13.82      1.59 o 
   1   3  -4      415.41      437.95      7.91 o 
   3   3  -4     1086.24     1179.54     16.67 o 
   5   3  -4      266.13      282.07      7.90 o 
   7   3  -4      169.07      166.29      5.63 o 
   9   3  -4      260.08      258.29      7.01 o 
  11   3  -4      201.22      198.40      8.81 o 
  13   3  -4       11.26       14.50      3.45 o 
 -10   4  -4        6.24        2.91      4.09 o 
  -8   4  -4       52.74       58.63      7.39 o 
  -6   4  -4      444.76      506.11     16.82 o 
  -4   4  -4      253.29      241.74     10.85 o 
  -2   4  -4      325.66      307.65      7.31 o 
   0   4  -4      313.71      331.74      7.07 o 
   2   4  -4     2871.20     2893.37     24.08 o 
   4   4  -4      589.71      605.21      7.93 o 
   6   4  -4     1595.17     1568.84     26.52 o 
   8   4  -4      566.98      574.99     12.66 o 
  10   4  -4       40.68       41.27      4.43 o 
  12   4  -4      122.41      118.03      9.26 o 
  14   4  -4        2.64        6.52      4.09 o 
 -11   5  -4        3.18        6.92      4.64 o 
  -9   5  -4       19.34       17.45      5.42 o 
  -7   5  -4      114.87      122.99      9.04 o 
  -5   5  -4        9.21       13.91      4.32 o 
  -3   5  -4       67.48       59.88      6.05 o 
  -1   5  -4      838.54      813.12     11.68 o 
   1   5  -4      254.60      290.79      5.65 o 
   3   5  -4      440.63      400.12      6.61 o 
   5   5  -4       11.81       16.76      2.55 o 
   7   5  -4      142.06      138.46      6.29 o 
   9   5  -4        4.74        7.81      2.67 o 
  11   5  -4        4.90        3.80      2.69 o 
  13   5  -4       43.35       43.63      7.78 o 
 -12   6  -4        0.05        4.79      5.19 o 
 -10   6  -4       13.59       27.11      6.52 o 
  -8   6  -4        2.12       -2.36      3.30 o 
  -6   6  -4      133.61      140.83      9.59 o 
  -4   6  -4       21.33       17.37      4.24 o 
  -2   6  -4     1920.98     2104.86     38.55 o 
   0   6  -4      995.82     1047.80     22.71 o 
   2   6  -4       24.30       22.09      2.34 o 
   4   6  -4      731.91      676.80      9.99 o 
   6   6  -4       78.42       82.07      4.92 o 
   8   6  -4      336.03      334.18      9.94 o 
  10   6  -4      245.75      270.45     21.30 o 
  12   6  -4       44.60       42.34      7.74 o 
 -11   7  -4        0.86        7.86      4.87 o 
  -9   7  -4        1.97        6.21      4.40 o 
  -7   7  -4       20.79       15.87      4.95 o 
  -5   7  -4      172.67      167.79     10.06 o 
  -3   7  -4      407.64      381.08     13.67 o 
  -1   7  -4      231.99      234.09      6.38 o 
   1   7  -4      291.05      316.84      6.42 o 
   3   7  -4     1499.62     1498.32     16.08 o 
   5   7  -4      335.34      334.31      9.29 o 
   7   7  -4      747.89      786.75     15.67 o 
   9   7  -4       84.52       89.14      7.82 o 
  11   7  -4       33.15       29.24      4.33 o 
  13   7  -4        5.33        3.41      2.73 o 
 -10   8  -4        2.31        1.57      4.48 o 
  -8   8  -4       19.49       25.70      5.97 o 
  -6   8  -4        0.08        5.03      3.77 o 
  -4   8  -4       37.57       38.43      5.66 o 
  -2   8  -4      455.51      471.85     15.09 o 
   0   8  -4       73.77       70.78      3.54 o 
   2   8  -4      244.02      247.07      5.99 o 
   4   8  -4       71.30       76.80      3.53 o 
   6   8  -4      472.09      469.62     17.45 o 
   8   8  -4      402.43      388.79     11.25 o 
  10   8  -4        2.42        3.70      2.68 o 
  12   8  -4        7.23        4.48      3.11 o 
 -11   9  -4       39.12       37.72      7.54 o 
  -9   9  -4       46.94       51.71      7.78 o 
  -7   9  -4       34.77       49.83      7.39 o 
  -5   9  -4      189.96      215.80     11.71 o 
  -3   9  -4       95.62       97.84      7.94 o 
  -1   9  -4      168.28      164.88      9.12 o 
   1   9  -4      180.75      177.06      5.34 o 
   3   9  -4       93.30       94.42      4.06 o 
   5   9  -4       19.17       19.92      3.19 o 
   7   9  -4       96.86       94.36      6.84 o 
   9   9  -4      115.84      103.72      6.36 o 
  11   9  -4        1.23        1.57      4.60 o 
 -10  10  -4       17.83       19.65      6.13 o 
  -8  10  -4      161.15      175.80     12.10 o 
  -6  10  -4      123.04      109.32      9.12 o 
  -4  10  -4       47.00       51.00      6.68 o 
  -2  10  -4        5.15        0.16      3.14 o 
   0  10  -4      194.92      183.09     10.30 o 
   2  10  -4        4.88        5.04      1.66 o 
   4  10  -4        6.02        6.03      2.36 o 
   6  10  -4      195.48      168.53      7.61 o 
   8  10  -4       65.82       69.62      5.62 o 
  10  10  -4       28.64       31.32      7.94 o 
  12  10  -4        6.38        2.43      3.21 o 
  -9  11  -4        9.69        2.59      4.24 o 
  -7  11  -4       36.72       40.39      7.47 o 
  -5  11  -4       15.20       20.04      5.74 o 
  -3  11  -4      104.36       95.25      8.57 o 
  -1  11  -4       80.42       76.27      5.28 o 
   1  11  -4       43.33       45.62      6.29 o 
   3  11  -4        6.19        9.80      2.08 o 
   5  11  -4       33.47       40.23      5.70 o 
   7  11  -4       91.45       89.52      6.33 o 
   9  11  -4        6.24        8.01      3.23 o 
  11  11  -4       12.70        6.81      3.70 o 
  -8  12  -4      102.61      141.22     11.55 o 
  -6  12  -4       28.95       42.91      7.62 o 
  -4  12  -4      299.58      316.32     15.32 o 
  -2  12  -4      164.80      184.25      8.96 o 
   0  12  -4      430.91      392.83     11.23 o 
   2  12  -4      438.69      410.62     11.33 o 
   4  12  -4       41.78       46.28      4.86 o 
   6  12  -4        4.62        3.36      2.58 o 
   8  12  -4       24.92       26.47      4.53 o 
  10  12  -4        9.73       14.61      4.05 o 
  -5  13  -4       49.98       62.08      8.80 o 
  -3  13  -4       24.80       27.86      4.39 o 
  -1  13  -4       18.49       26.54      4.13 o 
   1  13  -4       18.13       24.01      5.11 o 
   3  13  -4       20.98       23.92      4.13 o 
   5  13  -4        4.09        8.31      3.89 o 
   7  13  -4       45.48       51.37     12.30 o 
   9  13  -4        1.77        7.58      4.95 o 
  -4  14  -4       21.87       30.02      6.68 o 
  -2  14  -4       36.18       31.20      6.29 o 
   0  14  -4        2.01        5.07      3.62 o 
   2  14  -4        1.33        0.90      2.21 o 
   4  14  -4        1.34        3.06      3.69 o 
   6  14  -4        4.45       -2.09      2.51 o 
   8  14  -4        6.80        2.44      3.15 o 
  -3  15  -4        0.33        6.92      4.40 o 
  -1  15  -4       22.59       30.26      6.52 o 
   1  15  -4       16.70       17.76      4.87 o 
   3  15  -4        8.09        8.96      4.64 o 
   5  15  -4       37.04       33.64      6.99 o 
   0  16  -4       43.23       66.64      8.57 o 
   2  16  -4       38.07       59.57      7.94 o 
  -9   1  -3      845.50      780.51     23.81 o 
  -7   1  -3       36.70       41.57      5.34 o 
  -5   1  -3     4503.66     4738.03     63.58 o 
  -3   1  -3     1444.29     1437.54     25.07 o 
  -1   1  -3     1160.21     1236.67     18.39 o 
   1   1  -3     3131.94     3303.63     44.72 o 
   3   1  -3      395.09      462.68      5.25 o 
   5   1  -3     1663.64     1734.71     16.30 o 
   7   1  -3     1049.79     1065.78     18.44 o 
   9   1  -3       55.14       51.37      2.79 o 
  11   1  -3       22.96       19.60      2.28 o 
  13   1  -3       10.69       11.59      3.05 o 
  15   1  -3       17.51       18.25      3.86 o 
 -10   2  -3       20.27       27.10      3.88 o 
  -8   2  -3     1144.88     1160.83     26.17 o 
  -6   2  -3      437.61      461.94     14.62 o 
  -4   2  -3     1510.29     1477.86     26.41 o 
  -2   2  -3     2136.48     2090.93     31.51 o 
   0   2  -3     5969.47     6108.12     51.84 o 
   2   2  -3     2462.84     2457.22     19.40 o 
   4   2  -3     3038.84     3132.91     23.60 o 
   6   2  -3     2389.18     2522.69     25.53 o 
   8   2  -3      250.92      273.03      6.15 o 
  10   2  -3        6.33        0.24      1.70 o 
  12   2  -3       91.02       84.60      4.51 o 
  14   2  -3       41.98       41.70      6.05 o 
 -11   3  -3        8.60        3.85      4.32 o 
  -9   3  -3       83.22       76.70      7.47 o 
  -7   3  -3      326.52      332.04     12.97 o 
  -5   3  -3       49.94       35.84      4.72 o 
  -3   3  -3        9.88       11.00      2.91 o 
  -1   3  -3      337.23      346.54      6.08 o 
   1   3  -3      482.65      480.58      6.43 o 
   3   3  -3      179.24      181.15      4.21 o 
   5   3  -3      780.17      781.36     13.24 o 
   7   3  -3       25.02       22.02      2.04 o 
   9   3  -3      138.56      139.77      4.75 o 
  11   3  -3      105.90      104.66      4.18 o 
  13   3  -3       20.32       25.54      4.75 o 
 -10   4  -3        4.17        0.31      3.54 o 
  -8   4  -3       33.03       48.96      6.44 o 
  -6   4  -3      256.87      290.46     11.95 o 
  -4   4  -3     1459.23     1527.06     27.98 o 
  -2   4  -3      229.81      207.46      4.75 o 
   0   4  -3      967.43      993.85     12.33 o 
   2   4  -3      704.29      679.10      8.14 o 
   4   4  -3      165.11      175.49      2.90 o 
   6   4  -3      207.31      216.94      4.86 o 
   8   4  -3       14.99       13.39      1.96 o 
  10   4  -3       68.68       63.97      3.74 o 
  12   4  -3       55.81       50.77      4.91 o 
  14   4  -3        6.27        5.03      3.85 o 
 -11   5  -3       71.49       74.11      8.41 o 
  -9   5  -3        5.93        8.09      4.48 o 
  -7   5  -3       29.62       33.64      5.58 o 
  -5   5  -3      329.30      313.02     11.95 o 
  -3   5  -3     3462.54     3613.82     50.85 o 
  -1   5  -3     2499.90     2576.94     28.41 o 
   1   5  -3      392.93      441.32      6.64 o 
   3   5  -3       53.90       77.42      2.76 o 
   5   5  -3      357.83      371.27      4.82 o 
   7   5  -3      107.11      115.52      8.45 o 
   9   5  -3      282.60      308.67     17.17 o 
  11   5  -3      157.03      162.06      7.40 o 
  13   5  -3       11.22        4.95      4.17 o 
 -10   6  -3       20.61       29.39      6.21 o 
  -8   6  -3       11.37       12.34      4.72 o 
  -6   6  -3       95.04      104.13      7.86 o 
  -4   6  -3      221.50      248.03     10.77 o 
  -2   6  -3      578.73      506.03     13.99 o 
   0   6  -3     1677.32     1586.89     18.42 o 
   2   6  -3     1274.60     1244.88     13.17 o 
   4   6  -3      181.27      188.90      5.29 o 
   6   6  -3      655.62      629.77     20.20 o 
   8   6  -3      142.13      161.68      6.78 o 
  10   6  -3      142.21      145.74      6.99 o 
  12   6  -3        8.78       12.95      3.38 o 
  14   6  -3        4.09        7.31      4.48 o 
 -11   7  -3        8.98       10.92      5.27 o 
  -9   7  -3        9.69       15.01      4.95 o 
  -7   7  -3       38.58       48.02      6.37 o 
  -5   7  -3       57.66       64.29      6.21 o 
  -3   7  -3      185.28      200.32      9.27 o 
  -1   7  -3        6.48        3.55      1.39 o 
   1   7  -3     1909.64     1981.78     18.88 o 
   3   7  -3      354.54      341.29      6.39 o 
   5   7  -3      205.28      186.78      4.79 o 
   7   7  -3      272.58      281.94      8.69 o 
   9   7  -3        9.57        4.97      2.95 o 
  11   7  -3       94.86      105.83      6.55 o 
  13   7  -3        8.53        9.00      3.29 o 
 -10   8  -3        2.99        2.59      4.09 o 
  -8   8  -3        9.47        5.19      3.93 o 
  -6   8  -3      107.06      102.40      8.02 o 
  -4   8  -3      169.93      162.68      9.27 o 
  -2   8  -3       96.70       91.71      6.60 o 
   0   8  -3      215.94      210.99      5.29 o 
   2   8  -3      125.34      126.82      4.18 o 
   4   8  -3       59.39       65.78      3.15 o 
   6   8  -3       19.54       16.90      2.92 o 
   8   8  -3      103.43       98.89      5.69 o 
  10   8  -3        4.84       10.33      3.11 o 
  12   8  -3       64.49       61.77      5.69 o 
 -11   9  -3       38.17       43.70      7.47 o 
  -9   9  -3       96.74      113.25      9.74 o 
  -7   9  -3        9.24        6.52      3.77 o 
  -5   9  -3      178.44      189.87     10.45 o 
  -3   9  -3      416.86      454.56     15.56 o 
  -1   9  -3      246.41      254.37      7.98 o 
   1   9  -3      370.02      380.12      7.48 o 
   3   9  -3      219.65      209.96      5.66 o 
   5   9  -3      142.94      154.33      6.53 o 
   7   9  -3       14.73       10.23      2.83 o 
   9   9  -3      363.54      343.76     11.83 o 
  11   9  -3       77.29       81.10      6.08 o 
 -10  10  -3       18.23       21.38      6.37 o 
  -8  10  -3       60.05       82.60      8.49 o 
  -6  10  -3        2.77        6.37      4.01 o 
  -4  10  -3      104.00      117.33      8.72 o 
  -2  10  -3      393.50      377.78     14.22 o 
   0  10  -3       77.41       68.98      5.89 o 
   2  10  -3       31.40       33.64      2.77 o 
   4  10  -3      136.58      137.29      4.82 o 
   6  10  -3       72.07       85.15      5.46 o 
   8  10  -3        1.19        1.00      2.39 o 
  10  10  -3       17.36       22.70      4.11 o 
  12  10  -3        9.48       10.86      3.76 o 
  -9  11  -3       73.60       75.84      9.04 o 
  -7  11  -3       95.14      137.22     10.85 o 
  -5  11  -3      696.90      741.48     22.95 o 
  -3  11  -3      141.06      148.53      9.74 o 
  -1  11  -3      383.23      405.93     10.82 o 
   1  11  -3      154.95      142.10      6.38 o 
   3  11  -3      310.85      278.58     13.67 o 
   5  11  -3      277.30      275.56     11.28 o 
   7  11  -3       13.64       16.64      3.47 o 
   9  11  -3        0.33        1.88      3.42 o 
  11  11  -3       13.93       14.37      4.00 o 
  -8  12  -3        7.35        7.39      4.95 o 
  -6  12  -3       36.93       45.82      7.23 o 
  -4  12  -3       85.34      126.76     10.06 o 
  -2  12  -3      137.69      139.22      6.82 o 
   0  12  -3       75.57       58.44      4.60 o 
   2  12  -3       42.70       42.77      4.19 o 
   4  12  -3        0.07       -0.80      1.42 o 
   6  12  -3       35.48       35.74      4.95 o 
   8  12  -3       13.99       18.20      3.78 o 
  10  12  -3        2.79        4.07      3.02 o 
  -7  13  -3       32.36       42.28      7.86 o 
  -5  13  -3      217.74      222.17     13.52 o 
  -3  13  -3      146.85      138.08     10.06 o 
  -1  13  -3       24.67       22.27      4.17 o 
   1  13  -3      198.79      181.54     14.74 o 
   3  13  -3      133.33      122.91      6.41 o 
   5  13  -3       91.73       85.27      8.33 o 
   7  13  -3       11.00       12.16      3.47 o 
   9  13  -3        4.23        1.21      3.62 o 
  -6  14  -3       14.60       17.84      5.74 o 
  -4  14  -3       19.06       24.05      5.97 o 
  -2  14  -3        4.38        5.89      3.46 o 
   0  14  -3        5.45        3.93      3.46 o 
   2  14  -3       40.55       48.17      6.52 o 
   4  14  -3       29.21       42.52      6.68 o 
   6  14  -3        0.13       -0.94      3.30 o 
   8  14  -3        2.81       -0.79      3.69 o 
  -3  15  -3       22.45       36.07      6.84 o 
  -1  15  -3       90.18       86.76      8.80 o 
   1  15  -3       94.88      116.00      9.59 o 
   3  15  -3       75.26      101.69      8.88 o 
   7  15  -3        4.59       -0.39      3.69 o 
   0  16  -3        6.35       10.61      4.24 o 
   2  16  -3        0.30        0.08      2.75 o 
 -10   0  -2       47.57       41.26      5.74 o 
  -8   0  -2       64.81       64.91      6.29 o 
  -6   0  -2    12264.98    11995.92    138.39 o 
   2   0  -2     2725.23     3020.71     37.57 o 
   4   0  -2     8276.97     8270.98     94.46 o 
   6   0  -2      115.60      119.12      4.46 o 
   8   0  -2      255.78      250.34      7.16 o 
  10   0  -2      239.94      225.01      7.50 o 
  12   0  -2       10.54        5.27      3.46 o 
  14   0  -2        6.58        6.99      4.24 o 
  -9   1  -2       47.31       38.63      8.13 o 
  -7   1  -2       97.67      102.32      7.07 o 
  -5   1  -2     5454.36     5405.48     68.29 o 
  -3   1  -2      732.49      737.63     14.85 o 
  -1   1  -2     7107.68     7142.13     82.20 o 
   1   1  -2     3031.69     2875.75     24.24 o 
   3   1  -2     5876.66     6148.79     42.24 o 
   5   1  -2     1342.00     1319.48     12.90 o 
   7   1  -2      772.27      748.97      9.84 o 
   9   1  -2      190.53      189.89      4.70 o 
  11   1  -2        4.74        4.71      1.78 o 
  13   1  -2        0.70        0.03      2.11 o 
  15   1  -2       12.72       16.59      3.97 o 
 -10   2  -2       21.93       29.55      5.42 o 
  -8   2  -2      143.63      149.16      8.72 o 
  -6   2  -2     2493.37     2492.04     38.59 o 
  -4   2  -2      416.87      428.39     11.79 o 
  -2   2  -2     1786.47     1698.30     25.38 o 
   0   2  -2     3563.41     3648.81     31.71 o 
   2   2  -2     1303.99     1275.68     10.91 o 
   4   2  -2      756.95      787.55     11.28 o 
   6   2  -2      714.96      763.49      9.46 o 
   8   2  -2      405.13      416.53      7.49 o 
  10   2  -2       38.93       38.07      2.65 o 
  12   2  -2       27.82       25.99      3.66 o 
  14   2  -2       27.19       19.92      4.36 o 
  -9   3  -2       66.67       60.91      6.52 o 
  -7   3  -2       98.18      113.17      7.70 o 
  -5   3  -2      678.29      727.97     16.82 o 
  -3   3  -2       36.53       36.86      3.77 o 
  -1   3  -2      514.59      491.60      6.91 o 
   1   3  -2     2527.01     2482.97     22.84 o 
   3   3  -2      903.90      866.49      8.59 o 
   5   3  -2      336.02      329.74      4.05 o 
   7   3  -2      796.03      810.03     10.45 o 
   9   3  -2      397.20      379.20      7.60 o 
  11   3  -2       65.46       67.96      3.89 o 
  13   3  -2       39.77       39.66      4.67 o 
 -10   4  -2      115.90      108.53      8.57 o 
  -8   4  -2      244.87      244.65     10.85 o 
  -6   4  -2      493.95      502.02     14.46 o 
  -4   4  -2      957.46      982.12     19.73 o 
  -2   4  -2     1286.08     1290.27     21.93 o 
   0   4  -2     2661.09     2559.66     24.11 o 
   2   4  -2     2196.47     2163.10     17.74 o 
   4   4  -2      512.46      568.29      6.16 o 
   6   4  -2       42.74       45.26      1.81 o 
   8   4  -2      109.09      109.73      4.83 o 
  10   4  -2       78.21       84.70      4.07 o 
  12   4  -2        2.89        3.62      2.33 o 
  14   4  -2       28.74       25.86      6.21 o 
 -11   5  -2        8.78        8.02      4.32 o 
  -9   5  -2       27.85       20.75      4.79 o 
  -7   5  -2        5.28        6.05      3.22 o 
  -5   5  -2      311.14      331.41     11.63 o 
  -3   5  -2     1329.77     1338.68     23.97 o 
  -1   5  -2     4605.76     4567.56     43.22 o 
   1   5  -2     1119.01     1131.18     13.92 o 
   3   5  -2     6690.25     6913.21     48.44 o 
   5   5  -2      843.71      889.64     10.20 o 
   7   5  -2      211.42      212.58     10.82 o 
   9   5  -2       50.00       56.77      5.21 o 
  11   5  -2       32.78       37.11      4.19 o 
  13   5  -2       15.92       10.37      4.56 o 
 -10   6  -2       13.28       14.15      4.48 o 
  -8   6  -2      105.78      110.81      8.17 o 
  -6   6  -2       88.20       95.88      6.92 o 
  -4   6  -2      276.02      263.27     10.06 o 
  -2   6  -2      152.01      164.25      7.39 o 
   0   6  -2     7840.40     8458.66     61.11 o 
   2   6  -2     2521.12     2856.99     23.37 o 
   4   6  -2      305.35      321.70      5.76 o 
   6   6  -2        8.29        6.03      1.35 o 
   8   6  -2       47.80       41.29      3.77 o 
  10   6  -2      101.26      115.94     11.79 o 
  12   6  -2       55.91       48.77      4.85 o 
  14   6  -2       32.25       31.12      6.76 o 
 -11   7  -2        5.27       -2.44      3.69 o 
  -9   7  -2       37.58       40.79      6.13 o 
  -7   7  -2      229.35      237.02     11.40 o 
  -5   7  -2       78.76       72.77      6.13 o 
  -3   7  -2      983.28      942.12     20.43 o 
  -1   7  -2      401.59      411.33     12.18 o 
   1   7  -2      126.07      149.74      4.12 o 
   3   7  -2      118.11      130.60      3.87 o 
   5   7  -2      402.76      417.34      7.20 o 
   7   7  -2        7.28        7.14      2.87 o 
   9   7  -2        3.83        2.39      2.08 o 
  11   7  -2       55.95       56.11      4.92 o 
  13   7  -2        1.67        1.26      3.93 o 
 -10   8  -2       72.75       93.83      8.57 o 
  -8   8  -2       54.24       69.55      7.23 o 
  -6   8  -2       15.56       25.54      4.64 o 
  -4   8  -2      262.52      274.51     11.40 o 
  -2   8  -2      752.90      777.24     18.70 o 
   0   8  -2      736.83      670.75     11.80 o 
   2   8  -2     1017.38      949.50     11.93 o 
   4   8  -2     1092.12     1064.60     12.91 o 
   6   8  -2      388.60      393.81     13.99 o 
   8   8  -2      176.59      177.40     14.46 o 
  10   8  -2       99.13      107.13     13.24 o 
  12   8  -2       63.34       76.81     11.04 o 
 -11   9  -2       16.02       10.45      4.72 o 
  -9   9  -2      205.42      263.74     13.75 o 
  -7   9  -2      150.99      168.49     10.61 o 
  -5   9  -2        0.60        4.32      3.54 o 
  -3   9  -2      351.17      377.70     13.75 o 
  -1   9  -2      192.17      169.05      6.14 o 
   1   9  -2      498.12      442.79      9.66 o 
   3   9  -2       90.48       90.18      3.65 o 
   5   9  -2       21.36       17.89      2.16 o 
   7   9  -2       16.87       14.75      3.00 o 
   9   9  -2       19.02       22.54      4.52 o 
  11   9  -2       37.39       30.38      5.54 o 
  13   9  -2        0.70       -0.79      3.54 o 
 -10  10  -2       36.43       47.07      7.39 o 
  -8  10  -2      111.00      114.90      9.35 o 
  -6  10  -2      464.04      462.89     17.21 o 
  -4  10  -2      319.81      344.61     13.99 o 
  -2  10  -2      413.67      430.12     14.93 o 
   0  10  -2       58.09       67.10      8.41 o 
   2  10  -2      132.14      146.87      5.97 o 
   4  10  -2       22.63       31.16      5.62 o 
   6  10  -2      125.92      117.07      8.33 o 
   8  10  -2       58.73       74.56     11.51 o 
  10  10  -2        0.62       -0.84      2.38 o 
  12  10  -2       26.16       18.18      4.20 o 
 -11  11  -2        1.68        8.02      5.03 o 
  -9  11  -2       39.70       38.98      6.92 o 
  -7  11  -2       60.91       67.82      8.09 o 
  -5  11  -2       12.38       12.26      4.64 o 
  -3  11  -2       58.80       68.61      7.07 o 
  -1  11  -2      310.06      333.80      9.39 o 
   1  11  -2      440.44      430.11     10.56 o 
   3  11  -2       28.65       24.84      3.17 o 
   5  11  -2       46.20       46.00      3.73 o 
   7  11  -2       49.57       49.23      4.95 o 
   9  11  -2        1.63        1.73      2.56 o 
  11  11  -2        5.87        7.29      3.30 o 
 -10  12  -2       14.61       18.94      5.89 o 
  -8  12  -2        7.08        7.86      4.40 o 
  -6  12  -2      126.58      132.81     10.22 o 
  -4  12  -2      227.55      238.91     12.57 o 
  -2  12  -2     1740.73     1639.36     34.50 o 
   0  12  -2      602.95      582.56     12.92 o 
   2  12  -2      303.28      284.41      8.88 o 
   4  12  -2      338.96      336.46     15.25 o 
   6  12  -2       25.83       21.62      3.75 o 
   8  12  -2       48.42       50.77      5.10 o 
  10  12  -2        3.52        5.83      3.17 o 
  -7  13  -2        4.66       12.18      4.56 o 
  -5  13  -2       37.77       36.31      6.68 o 
  -3  13  -2       19.14       24.36      5.82 o 
  -1  13  -2       33.32       30.65      5.58 o 
   1  13  -2      122.38      109.95      8.49 o 
   3  13  -2       87.47       78.39      5.20 o 
   5  13  -2      102.08      100.44      8.64 o 
   7  13  -2       41.13       53.91      7.23 o 
   9  13  -2        6.01       13.83      5.19 o 
  -6  14  -2        8.70        3.22      3.77 o 
  -4  14  -2       12.51       23.58      5.89 o 
  -2  14  -2        0.33        5.97      3.93 o 
   0  14  -2       15.14        8.72      3.77 o 
   2  14  -2       36.50       20.43      4.87 o 
   4  14  -2        4.01        4.32      3.30 o 
   6  14  -2       40.42       30.81      5.97 o 
   8  14  -2        8.66        1.57      3.69 o 
  -5  15  -2       36.64       43.30      7.70 o 
  -3  15  -2       34.52       56.19      8.17 o 
  -1  15  -2       59.36       74.97      8.88 o 
   1  15  -2       14.35       15.64      4.56 o 
   3  15  -2       20.51       22.24      5.11 o 
  -2  16  -2       41.73       53.13      8.25 o 
   0  16  -2       13.41        9.43      4.32 o 
   2  16  -2       15.78       27.27      6.29 o 
  -9   1  -1        8.14        9.00      2.47 o 
  -7   1  -1      120.95      109.95      4.58 o 
  -5   1  -1      643.52      607.57     13.36 o 
  -3   1  -1    81643.57    76282.80    848.76 o 
  -1   1  -1     1184.69     1142.91     16.03 o 
   1   1  -1     3284.92     3173.01     39.22 o 
   3   1  -1     4815.95     4720.61     31.97 o 
   5   1  -1      114.51      111.23      3.00 o 
   7   1  -1     1227.57     1223.99     11.53 o 
   9   1  -1       79.45       77.13      3.02 o 
  11   1  -1       14.75       14.79      2.86 o 
  13   1  -1       19.11       17.78      6.52 o 
  15   1  -1        1.48        1.35      2.72 o 
  -8   2  -1      206.89      220.36      9.51 o 
  -6   2  -1     1256.61     1332.94     23.50 o 
  -4   2  -1     1326.00     1421.43     23.03 o 
  -2   2  -1     9677.09     9707.26    108.30 o 
   0   2  -1     4625.01     4634.45     53.44 o 
   2   2  -1     5903.43     5864.66     50.31 o 
   4   2  -1      901.35      912.24      8.39 o 
   6   2  -1     1189.03     1150.78      9.89 o 
   8   2  -1      597.04      612.30     12.49 o 
  10   2  -1      323.20      317.80     10.43 o 
  12   2  -1       28.27       22.08      3.53 o 
  14   2  -1        9.53        5.68      2.99 o 
  -9   3  -1      144.39      153.17      8.57 o 
  -7   3  -1      910.85      963.18     20.04 o 
  -5   3  -1      552.58      557.98     13.28 o 
  -3   3  -1     4085.82     3949.08     49.59 o 
  -1   3  -1     4076.73     3993.64     48.10 o 
   1   3  -1     5186.02     4939.94     33.97 o 
   3   3  -1      877.71      866.95      7.09 o 
   5   3  -1      727.22      707.03      6.92 o 
   7   3  -1      179.06      184.69      4.88 o 
   9   3  -1      100.55      107.23      4.14 o 
  11   3  -1      157.25      158.23     12.81 o 
  13   3  -1        2.19        0.51      2.46 o 
 -10   4  -1       52.77       55.01      5.97 o 
  -8   4  -1       75.27       61.06      6.05 o 
  -6   4  -1      713.70      730.72     16.90 o 
  -4   4  -1      253.58      244.65      8.41 o 
  -2   4  -1      378.88      377.46      9.51 o 
   0   4  -1     4672.86     4683.87     33.00 o 
   2   4  -1      444.47      420.00      6.66 o 
   4   4  -1      285.28      270.16      3.84 o 
   6   4  -1     1018.67     1093.16     10.04 o 
   8   4  -1       68.71       73.23      3.41 o 
  10   4  -1       28.84       26.11      2.72 o 
  12   4  -1       22.65       18.71      3.49 o 
  14   4  -1        9.20        8.01      3.19 o 
  -9   5  -1      437.75      437.82     14.38 o 
  -7   5  -1       11.50        8.33      3.38 o 
  -5   5  -1      631.22      597.51     14.77 o 
  -3   5  -1       86.19       80.79      5.03 o 
  -1   5  -1      335.82      309.01      8.80 o 
   1   5  -1      595.79      599.82      7.27 o 
   3   5  -1     8627.53     8888.44    134.32 o 
   5   5  -1     1710.63     1747.24     18.57 o 
   7   5  -1       68.05       80.70      3.83 o 
   9   5  -1        8.45        8.58      2.15 o 
  11   5  -1       11.37       10.37      2.78 o 
  13   5  -1       55.25       56.80      6.29 o 
 -10   6  -1       12.48       16.90      4.40 o 
  -8   6  -1       24.64       26.96      4.56 o 
  -6   6  -1      341.13      340.52     11.87 o 
  -4   6  -1      531.34      495.19     13.36 o 
  -2   6  -1     1701.48     1691.86     27.51 o 
   0   6  -1     1666.00     1639.56     18.20 o 
   2   6  -1     1854.24     1898.06     18.78 o 
   4   6  -1      229.52      218.49      8.25 o 
   6   6  -1      656.91      669.65      7.89 o 
   8   6  -1        0.99       -1.70      1.17 o 
  10   6  -1       12.64       13.96      2.33 o 
  12   6  -1        6.04        2.28      3.54 o 
  14   6  -1       11.46       23.34      6.13 o 
  -9   7  -1      133.47      140.52      9.19 o 
  -7   7  -1       84.75       90.85      6.99 o 
  -5   7  -1      268.47      308.93     11.55 o 
  -3   7  -1      377.41      411.33     12.57 o 
  -1   7  -1      743.82      709.97     16.11 o 
   1   7  -1      708.94      618.96     10.14 o 
   3   7  -1      664.63      754.95      9.71 o 
   5   7  -1        2.69        5.22      1.35 o 
   7   7  -1      207.33      215.99      5.58 o 
   9   7  -1       11.05       17.76      3.05 o 
  11   7  -1       10.30       12.97      3.14 o 
  13   7  -1       43.78       53.20      8.02 o 
 -10   8  -1       54.90       57.92      6.99 o 
  -8   8  -1       18.57       22.95      5.03 o 
  -6   8  -1       19.69       18.78      4.32 o 
  -4   8  -1       46.26       42.36      5.03 o 
  -2   8  -1       74.18       80.63      5.82 o 
   0   8  -1      231.88      195.89      5.77 o 
   2   8  -1       39.91       39.06      2.95 o 
   4   8  -1      326.80      316.17      6.45 o 
   6   8  -1      104.68      129.27      4.39 o 
   8   8  -1       86.38       86.23      5.19 o 
  10   8  -1       11.00       10.84      5.42 o 
  12   8  -1        4.49        9.67      4.79 o 
  -9   9  -1       85.93       97.92      8.57 o 
  -7   9  -1      345.04      357.26     14.54 o 
  -5   9  -1      216.81      208.65     10.37 o 
  -3   9  -1       33.22       28.84      4.40 o 
  -1   9  -1      168.74      168.82      5.78 o 
   1   9  -1      424.31      432.39      9.29 o 
   3   9  -1      468.33      425.23      9.36 o 
   5   9  -1      256.95      262.24      6.33 o 
   7   9  -1      111.34      106.23      5.66 o 
   9   9  -1      121.34      121.57      6.47 o 
  11   9  -1       63.35       73.12      5.92 o 
  13   9  -1       11.62       12.89      5.11 o 
 -10  10  -1        0.03        2.04      3.46 o 
  -8  10  -1       52.14       55.96      7.23 o 
  -6  10  -1     1061.45     1158.16     27.90 o 
  -4  10  -1      833.27      784.24     20.90 o 
  -2  10  -1      141.75      145.56      5.74 o 
   0  10  -1     1799.13     1741.14     26.45 o 
   2  10  -1      137.69      123.84      5.22 o 
   4  10  -1      390.67      402.91      9.75 o 
   6  10  -1       37.03       34.37      3.14 o 
   8  10  -1       67.34       72.81      7.31 o 
  10  10  -1       46.24       49.37      5.07 o 
  12  10  -1        1.09        6.60      4.56 o 
 -11  11  -1        6.30        5.97      4.56 o 
  -9  11  -1        4.75        1.73      3.77 o 
  -7  11  -1       94.69      112.70      9.04 o 
  -5  11  -1       56.28       67.27      6.92 o 
  -3  11  -1     1141.38     1145.35     26.96 o 
  -1  11  -1      739.68      740.62     20.35 o 
   1  11  -1     1800.11     1699.81     23.69 o 
   3  11  -1      487.38      473.25     10.94 o 
   5  11  -1      244.95      249.32      8.06 o 
   7  11  -1      118.15      113.89      6.36 o 
   9  11  -1        1.58       -0.91      2.39 o 
  11  11  -1       10.00       13.18      3.92 o 
 -10  12  -1       11.87       14.38      5.34 o 
  -8  12  -1       18.28       13.36      5.11 o 
  -6  12  -1       16.46       22.32      5.50 o 
  -4  12  -1       47.07       60.28      7.15 o 
  -2  12  -1       28.04       33.56      5.66 o 
   0  12  -1       32.10       33.16      5.42 o 
   2  12  -1      205.64      182.94      6.96 o 
   4  12  -1       55.39       50.52      4.44 o 
   6  12  -1        7.84        5.97      3.38 o 
   8  12  -1       19.61       17.29      5.11 o 
  10  12  -1        3.20        2.04      4.01 o 
  -9  13  -1        3.64        3.30      4.17 o 
  -7  13  -1       47.12       44.64      7.31 o 
  -5  13  -1       81.37       90.22      8.72 o 
  -3  13  -1       98.44       96.43      8.41 o 
  -1  13  -1        2.25        2.75      2.91 o 
   1  13  -1      336.45      357.34     15.09 o 
   3  13  -1        6.29        4.79      3.30 o 
   5  13  -1       42.80       34.03      3.95 o 
   7  13  -1       29.67       25.38      5.58 o 
   9  13  -1       10.35        9.59      4.79 o 
  -8  14  -1       15.23       20.98      6.13 o 
  -6  14  -1      102.94      134.15     10.85 o 
  -4  14  -1      129.39      156.78     11.32 o 
  -2  14  -1      162.77      197.02     12.42 o 
   0  14  -1      125.33      133.60      9.98 o 
   2  14  -1      141.79      168.73     11.08 o 
   4  14  -1       50.82       66.33      7.62 o 
  -5  15  -1       13.01        9.51      4.87 o 
  -3  15  -1        7.50        8.09      4.01 o 
  -1  15  -1       13.73       18.39      5.42 o 
   1  15  -1       29.52       29.16      6.05 o 
   3  15  -1       26.79       48.02      6.99 o 
  -2  16  -1        3.33        6.29      4.01 o 
   0  16  -1       51.60       64.29      8.33 o 
   2  16  -1        8.20       13.28      4.79 o 
   4  16  -1        0.43        0.00      2.83 o 
   1  17  -1       26.98       38.04      7.31 o 
   3  17  -1       39.96       64.99      8.80 o 
  -8   0   0       87.76       77.96      5.50 o 
  -6   0   0      242.17      229.87      7.23 o 
  -4   0   0     2507.05     2451.26     31.59 o 
  -2   0   0     3980.22     3817.52     45.03 o 
   4   0   0     2459.69     2510.86     23.53 o 
   6   0   0      236.70      217.02      5.78 o 
   8   0   0       82.02       67.37      3.85 o 
  10   0   0      146.30      129.99      8.25 o 
  12   0   0       45.95       40.08      6.21 o 
  14   0   0        3.69       -1.41      3.38 o 
  -7   1   0       60.12       69.47      3.36 o 
  -5   1   0      501.41      526.07     11.00 o 
  -3   1   0    12667.72    12894.66    145.39 o 
  -1   1   0      646.32      671.54      9.51 o 
   1   1   0      687.51      722.94     10.14 o 
   3   1   0    12781.38    13197.39    116.42 o 
   5   1   0      522.98      515.31      6.73 o 
   7   1   0       64.76       73.39      2.70 o 
   9   1   0       53.55       52.30      4.75 o 
  11   1   0       54.60       50.37      4.42 o 
  13   1   0       20.42       18.08      3.64 o 
  15   1   0        0.54        0.44      2.82 o 
  -8   2   0       79.88       90.41      4.01 o 
  -6   2   0     1646.68     1628.67     24.83 o 
  -4   2   0     2068.48     2187.75     29.39 o 
  -2   2   0     2295.31     2267.52     28.53 o 
   0   2   0     5936.92     5980.59     67.90 o 
   2   2   0     2297.90     2316.84     17.27 o 
   4   2   0     2068.61     2140.41     25.93 o 
   6   2   0     1645.85     1590.64     13.04 o 
   8   2   0       80.06       88.57      3.81 o 
  10   2   0       82.57       77.77      4.78 o 
  12   2   0       19.37       12.49      4.52 o 
  14   2   0       16.58       10.89      3.30 o 
  -9   3   0       82.72       77.72      6.13 o 
  -7   3   0       96.17      100.28      5.89 o 
  -5   3   0     1078.37     1100.08     18.78 o 
  -3   3   0     1146.45     1017.88     16.50 o 
  -1   3   0     4254.90     4208.81     49.98 o 
   1   3   0     4299.54     4343.66     67.56 o 
   3   3   0     1108.98     1031.09      9.73 o 
   5   3   0     1072.37     1062.68     11.88 o 
   7   3   0       90.53       90.92      2.79 o 
   9   3   0       80.69       80.74      3.68 o 
  11   3   0       81.60       78.04      5.22 o 
  13   3   0       18.49       19.13      3.87 o 
  -8   4   0      469.08      440.65     12.89 o 
  -6   4   0     1036.95     1047.66     19.80 o 
  -4   4   0      818.43      769.46     15.01 o 
  -2   4   0     1966.05     1909.00     27.03 o 
   0   4   0     5767.42     5320.86     44.01 o 
   2   4   0     1924.35     1909.73     15.84 o 
   4   4   0      822.41      778.84      7.49 o 
   6   4   0     1060.41     1074.55     12.00 o 
   8   4   0      474.86      462.23      8.01 o 
  10   4   0        4.79        3.70      3.10 o 
  12   4   0       19.91       14.35      3.36 o 
  14   4   0       14.82       12.86      3.66 o 
  -9   5   0      145.77      167.32      8.49 o 
  -7   5   0      195.46      222.72      9.04 o 
  -5   5   0      186.80      199.38      8.17 o 
  -3   5   0      420.08      414.55     11.00 o 
  -1   5   0      884.00      826.04     15.64 o 
   1   5   0      888.83      845.37     10.65 o 
   3   5   0      444.14      455.46      6.36 o 
   5   5   0      190.67      193.03      5.76 o 
   7   5   0      191.77      193.89      4.24 o 
   9   5   0      146.47      156.73      5.05 o 
  11   5   0       16.01       21.40      3.58 o 
  13   5   0       10.18        8.23      4.68 o 
  -8   6   0       80.25       74.19      6.37 o 
  -6   6   0     1844.78     1914.81     32.06 o 
  -4   6   0      143.32      155.21      7.31 o 
  -2   6   0      164.28      191.05      7.47 o 
   0   6   0     1526.84     1391.81     15.72 o 
   2   6   0      165.12      205.64      5.22 o 
   4   6   0      144.58      136.34      3.80 o 
   6   6   0     1840.92     1849.82     18.10 o 
   8   6   0       79.66       74.86      3.58 o 
  10   6   0       60.46       58.88      3.86 o 
  12   6   0        2.97        0.20      2.43 o 
  14   6   0        7.67       14.15      5.82 o 
  -9   7   0       10.83       16.50      4.09 o 
  -7   7   0       16.70       20.83      4.09 o 
  -5   7   0      335.09      327.01     11.71 o 
  -3   7   0     1844.90     1800.70     29.94 o 
  -1   7   0     1112.28     1016.83     13.20 o 
   1   7   0     1135.19     1037.64     13.62 o 
   3   7   0     1818.49     1812.41     20.72 o 
   5   7   0      346.17      341.69      8.04 o 
   7   7   0       14.90       14.27      1.97 o 
   9   7   0       11.65       11.67      2.42 o 
  11   7   0        9.76        7.54      3.85 o 
  13   7   0        4.09       -0.31      3.54 o 
 -10   8   0       14.11       12.81      3.93 o 
  -8   8   0       39.32       44.64      5.74 o 
  -6   8   0       10.58        9.59      3.22 o 
  -4   8   0      355.42      353.26     12.10 o 
  -2   8   0     1163.78     1126.49     22.87 o 
   0   8   0       80.60       82.94      7.54 o 
   2   8   0     1161.95     1135.25     15.44 o 
   4   8   0      363.52      371.54      8.33 o 
   6   8   0       11.20        8.98      1.71 o 
   8   8   0       36.82       45.27      3.97 o 
  10   8   0       13.60        8.85      2.81 o 
  12   8   0       15.01       14.93      5.19 o 
  -9   9   0       24.09       28.68      5.50 o 
  -7   9   0      146.40      140.04      8.96 o 
  -5   9   0       23.54       42.28      5.42 o 
  -3   9   0      736.99      732.84     18.78 o 
  -1   9   0       97.73       86.79      5.23 o 
   1   9   0       99.09       89.71      4.07 o 
   3   9   0      725.46      689.05     12.15 o 
   5   9   0       24.27       36.66      4.36 o 
   7   9   0      151.35      166.50      6.70 o 
   9   9   0       25.06       37.54      4.19 o 
  11   9   0        6.20        2.75      3.85 o 
 -10  10   0        7.84        7.94      3.85 o 
  -8  10   0       22.29       31.28      5.58 o 
  -6  10   0      223.76      239.30     11.79 o 
  -4  10   0     1034.92      999.25     24.05 o 
  -2  10   0      152.88      136.04      8.41 o 
   0  10   0      277.09      263.47      7.23 o 
   2  10   0      154.06      148.05      5.62 o 
   4  10   0     1035.76     1009.74     16.11 o 
   6  10   0      224.65      234.32      7.83 o 
   8  10   0       22.73       33.01      5.34 o 
  10  10   0        7.81       14.22      4.48 o 
  12  10   0        4.54        8.09      4.95 o 
  -9  11   0        5.09       10.22      4.32 o 
  -7  11   0        7.62       11.95      4.48 o 
  -5  11   0      117.32      109.24      8.64 o 
  -3  11   0     1129.31     1158.24     27.27 o 
  -1  11   0      878.62      865.65     22.63 o 
   1  11   0      872.01      818.03     21.53 o 
   3  11   0     1119.22     1105.91     17.44 o 
   5  11   0      118.32      125.52      5.97 o 
   7  11   0        8.44       13.83      4.09 o 
   9  11   0        4.75        6.84      3.93 o 
  11  11   0        5.86        5.19      4.56 o 
 -10  12   0       17.03       21.38      5.89 o 
  -8  12   0       28.13       37.41      6.44 o 
  -6  12   0       49.60       52.65      7.07 o 
  -4  12   0      268.13      291.01     13.75 o 
  -2  12   0      265.43      269.79     13.05 o 
   0  12   0     1437.64     1390.63     30.96 o 
   2  12   0      278.57      262.17     12.65 o 
   4  12   0      265.39      257.85     12.57 o 
   6  12   0       52.40       52.72      5.19 o 
   8  12   0       27.65       25.31      5.42 o 
  10  12   0       16.62       10.85      4.95 o 
  -9  13   0        4.14        5.50      4.32 o 
  -7  13   0       51.58       65.39      8.09 o 
  -5  13   0      133.49      146.80     10.45 o 
  -3  13   0      456.79      489.21     18.86 o 
  -1  13   0      246.52      219.10     12.18 o 
   1  13   0      248.80      227.04     12.26 o 
   3  13   0      450.76      432.47     17.13 o 
   5  13   0      131.29      152.54     10.53 o 
   9  13   0        4.26        3.22      3.77 o 
  -8  14   0       14.46       10.45      4.56 o 
  -6  14   0       16.28       20.59      5.74 o 
  -4  14   0       28.11       29.31      6.13 o 
  -2  14   0        0.40        3.06      3.14 o 
   0  14   0       47.71       54.38      7.23 o 
   2  14   0        0.40        3.38      3.46 o 
   4  14   0       27.70       22.32      5.58 o 
  -5  15   0       19.86       33.56      7.15 o 
  -3  15   0       48.43       46.84      7.47 o 
  -1  15   0       44.26       51.48      7.39 o 
   1  15   0       44.85       55.40      7.62 o 
   3  15   0       50.47       56.74      7.70 o 
   5  15   0       20.75       21.93      5.82 o 
  -4  16   0       41.23       48.49      8.02 o 
  -2  16   0       34.94       22.55      5.58 o 
   0  16   0       12.67       26.64      6.13 o 
   2  16   0       36.84       21.69      5.58 o 
   4  16   0       41.15       42.36      7.54 o 
  -7   1   1     1206.59     1234.41     13.27 o 
  -5   1   1      117.90      115.36      3.54 o 
  -3   1   1     4726.36     4638.30     54.15 o 
  -1   1   1     3227.41     3241.86     38.43 o 
   3   1   1    81718.83    78358.13    501.41 o 
   5   1   1      626.18      614.91      7.22 o 
   7   1   1      116.40      106.71      2.80 o 
   9   1   1        7.94        5.84      2.99 o 
  11   1   1       10.36        9.49      2.74 o 
  13   1   1       10.34        8.43      3.30 o 
  -8   2   1      613.30      637.20     13.44 o 
  -6   2   1     1206.08     1176.63     18.39 o 
  -4   2   1      929.68      948.49     14.70 o 
  -2   2   1     5935.46     5825.85     67.11 o 
   0   2   1     4487.13     4361.82     51.08 o 
   2   2   1     9674.68     9541.34     62.08 o 
   4   2   1     1378.58     1465.89     11.24 o 
   6   2   1     1281.74     1315.00     11.41 o 
   8   2   1      214.03      222.10      5.61 o 
  10   2   1       20.21       17.87      3.50 o 
  12   2   1       11.29        8.72      3.42 o 
  14   2   1       12.87       11.02      3.60 o 
  -7   3   1      172.94      177.22      7.07 o 
  -5   3   1      715.26      701.64     13.44 o 
  -3   3   1      916.26      855.59     14.38 o 
  -1   3   1     5138.90     5001.93     58.47 o 
   1   3   1     4131.72     4056.98     49.28 o 
   3   3   1     4065.49     3924.40     24.62 o 
   5   3   1      542.04      530.54      8.89 o 
   7   3   1      900.48      947.18     13.43 o 
   9   3   1      142.25      144.83     13.32 o 
  11   3   1       37.80       37.55      4.27 o 
  13   3   1       13.99       12.14      4.24 o 
  -8   4   1       68.18       66.96      5.27 o 
  -6   4   1     1017.06     1111.32     20.04 o 
  -4   4   1      285.07      263.19      7.94 o 
  -2   4   1      443.30      435.70      9.90 o 
   0   4   1     4673.48     4728.52     57.21 o 
   2   4   1      379.52      405.46      6.51 o 
   4   4   1      251.90      240.27      4.65 o 
   6   4   1      713.01      691.08     16.66 o 
   8   4   1       74.87       69.75      2.87 o 
  10   4   1       52.90       53.59      4.63 o 
  12   4   1       51.22       37.91      4.78 o 
  14   4   1        8.49        5.39      2.87 o 
  -9   5   1        9.39        5.58      3.14 o 
  -7   5   1       71.75       87.86      5.82 o 
  -5   5   1     1714.23     1760.38     28.13 o 
  -3   5   1     8549.48     8614.09    100.20 o 
  -1   5   1      604.86      640.97     13.52 o 
   1   5   1      346.92      327.92      9.43 o 
   3   5   1       96.44       92.22      3.42 o 
   5   5   1      617.00      567.77      8.06 o 
   7   5   1       12.73       10.94      1.52 o 
   9   5   1      442.13      433.69     10.91 o 
  11   5   1       60.19       52.54      5.03 o 
  13   5   1        2.58        0.02      2.60 o 
  -8   6   1        1.03        0.55      2.28 o 
  -6   6   1      655.59      691.74     16.27 o 
  -4   6   1      235.59      227.04      8.64 o 
  -2   6   1     1832.91     1862.39     29.63 o 
   0   6   1     1692.21     1743.17     23.50 o 
   2   6   1     1673.38     1721.64     18.69 o 
   4   6   1      540.08      536.77      9.53 o 
   6   6   1      338.46      348.16      6.70 o 
   8   6   1       26.69       27.73      2.19 o 
  10   6   1       11.96       16.67      3.58 o 
  12   6   1        0.62        1.79      2.36 o 
  -9   7   1       11.35       15.17      3.54 o 
  -7   7   1      201.69      212.82      9.35 o 
  -5   7   1        4.25        5.66      2.51 o 
  -3   7   1      689.75      742.66     17.13 o 
  -1   7   1      713.66      642.01      9.23 o 
   1   7   1      737.28      716.38     10.44 o 
   3   7   1      378.78      386.35      7.88 o 
   5   7   1      273.78      301.74      7.57 o 
   7   7   1       86.41       91.77      3.89 o 
   9   7   1      130.94      140.59      6.31 o 
  11   7   1        9.49        7.45      3.01 o 
  13   7   1        0.09       -3.69      3.54 o 
  -8   8   1       86.00       91.56      7.07 o 
  -6   8   1      103.75      120.24      7.47 o 
  -4   8   1      324.75      331.25     11.71 o 
  -2   8   1       40.23       36.75      2.51 o 
   0   8   1      230.77      220.81      5.45 o 
   2   8   1       73.62       76.01      3.63 o 
   4   8   1       45.15       43.19      3.21 o 
   6   8   1       19.28       18.15      2.61 o 
   8   8   1       18.41       11.24      3.77 o 
  10   8   1       54.90       53.36      6.92 o 
  12   8   1        9.54        6.44      4.40 o 
  -9   9   1      123.78      123.86      8.72 o 
  -7   9   1      114.52      109.40      7.86 o 
  -5   9   1      264.07      265.94     11.24 o 
  -3   9   1      453.60      457.78     14.85 o 
  -1   9   1      409.86      433.57     14.07 o 
   1   9   1      173.52      182.38      5.51 o 
   3   9   1       35.03       27.70      2.75 o 
   5   9   1      213.70      210.57      6.91 o 
   7   9   1      351.02      361.75      9.80 o 
   9   9   1       87.59       90.14      7.78 o 
  11   9   1        5.78        8.57      4.24 o 
  -8  10   1       64.41       68.84      6.99 o 
  -6  10   1       33.15       33.24      5.27 o 
  -4  10   1      372.24      387.76     14.46 o 
  -2  10   1      131.37      114.03      7.70 o 
   0  10   1     1832.11     1765.81     33.71 o 
   2  10   1      142.65      145.15      8.64 o 
   4  10   1      833.00      811.15     14.27 o 
   6  10   1     1053.47     1058.61     17.57 o 
   8  10   1       52.08       62.48      6.76 o 
  10  10   1        0.04        1.96      3.46 o 
  12  10   1        3.72        3.85      4.64 o 
  -9  11   1        1.67        0.63      2.67 o 
  -7  11   1      120.39      148.14      9.90 o 
  -5  11   1      246.52      259.34     12.65 o 
  -3  11   1      488.16      478.53     16.98 o 
  -1  11   1     1824.26     1717.87     34.50 o 
   1  11   1      719.22      664.07     19.88 o 
   3  11   1     1133.63     1068.49     26.17 o 
   5  11   1       57.51       62.83      5.58 o 
   7  11   1       94.14      117.26      6.96 o 
   9  11   1        5.02        3.30      3.93 o 
  11  11   1        6.45        8.80      4.95 o 
  -8  12   1       19.89       27.03      5.74 o 
  -6  12   1        7.76        3.54      3.14 o 
  -4  12   1       55.19       47.23      6.52 o 
  -2  12   1      206.46      190.81     11.00 o 
   0  12   1       32.34       30.89      5.58 o 
   2  12   1       27.41       30.18      5.58 o 
   4  12   1       46.92       50.53      6.76 o 
   6  12   1       16.30       20.20      5.03 o 
  10  12   1       12.02       11.24      4.95 o 
  -9  13   1        9.94       11.63      4.72 o 
  -7  13   1       30.86       31.20      6.37 o 
  -5  13   1       45.12       44.01      6.68 o 
  -3  13   1        6.95        9.74      3.93 o 
  -1  13   1      342.01      323.31     15.01 o 
   1  13   1        1.55       -0.71      2.36 o 
   3  13   1      100.44       87.94      8.17 o 
   5  13   1       84.19       92.42      8.57 o 
  -8  14   1       33.30       37.33      7.15 o 
  -6  14   1       54.85       55.25      7.94 o 
  -4  14   1       49.90       52.10      7.47 o 
  -2  14   1      140.82      161.74     11.32 o 
   0  14   1      123.31      121.34     10.06 o 
   2  14   1      159.66      180.99     11.87 o 
   4  14   1      128.36      118.83      9.90 o 
   6  14   1      101.31      100.67      9.59 o 
  -5  15   1        4.32       10.30      4.56 o 
  -3  15   1       28.09       47.86      7.54 o 
  -1  15   1       30.43       25.54      5.97 o 
   1  15   1       12.95       14.38      4.87 o 
   3  15   1        7.46        3.30      3.22 o 
   5  15   1       14.00       24.05      6.05 o 
  -4  16   1        0.41        4.87      4.01 o 
  -2  16   1        8.28       12.89      5.03 o 
   0  16   1       52.11       71.52      8.96 o 
   2  16   1        3.16        5.34      3.77 o 
   4  16   1       19.38       20.90      6.13 o 
  -6   0   2      128.58      129.36      3.30 o 
  -4   0   2     8157.40     8165.98    102.24 o 
  -2   0   2     2662.45     3024.09     36.70 o 
   0   0   2     8374.91     8234.91     93.28 o 
   2   0   2    28161.28    28120.62    365.36 o 
   4   0   2      649.60      652.68     14.70 o 
   6   0   2    12311.96    11832.06    139.81 o 
   8   0   2       61.33       63.42      5.97 o 
  10   0   2       45.92       44.72      6.21 o 
  12   0   2        5.45        2.99      3.30 o 
  14   0   2       13.68       13.52      5.19 o 
  -7   1   2      790.19      749.26     12.42 o 
  -5   1   2     1378.06     1362.25     17.84 o 
  -3   1   2     5945.71     6104.37     69.79 o 
  -1   1   2     3105.66     2961.22     36.23 o 
   1   1   2     7140.84     6858.74     78.27 o 
   3   1   2      708.68      714.38      8.29 o 
   5   1   2     5471.12     5344.19     39.38 o 
   7   1   2      101.49      100.43      5.65 o 
   9   1   2       48.71       51.41      4.24 o 
  11   1   2       14.65        9.00      2.84 o 
  13   1   2        4.18        3.23      3.62 o 
  -6   2   2      713.77      759.32     13.12 o 
  -4   2   2      756.41      785.65     12.89 o 
  -2   2   2     1304.47     1280.29     18.47 o 
   2   2   2     1790.58     1766.20     24.28 o 
   4   2   2      416.87      412.40      6.60 o 
   6   2   2     2489.37     2473.59     26.78 o 
   8   2   2      143.24      133.04      4.66 o 
  10   2   2       21.97       17.89      3.33 o 
  12   2   2        0.77       -1.08      2.05 o 
  14   2   2        3.55        3.14      2.98 o 
  -7   3   2      806.07      807.81     15.17 o 
  -5   3   2      344.16      342.49      8.41 o 
  -3   3   2      891.64      898.03     15.09 o 
  -1   3   2     2484.68     2385.56     32.30 o 
   1   3   2      517.31      499.79      6.90 o 
   3   3   2       36.48       40.11      2.40 o 
   5   3   2      673.76      704.82      9.99 o 
   7   3   2      100.77      107.67      3.69 o 
   9   3   2       67.07       64.10      3.65 o 
  11   3   2       55.43       50.08      4.93 o 
  13   3   2        4.68        5.70      3.14 o 
  -8   4   2      104.11       98.24      5.66 o 
  -6   4   2       43.53       44.95      3.69 o 
  -4   4   2      493.88      560.65     12.42 o 
  -2   4   2     2238.02     2277.81     31.67 o 
   2   4   2     1294.39     1257.51     14.24 o 
   4   4   2      980.56      996.42     15.09 o 
   6   4   2      500.62      475.22      9.78 o 
   8   4   2      240.72      231.90      6.19 o 
  10   4   2      114.29      112.11     10.22 o 
  12   4   2        5.89        4.67      2.93 o 
  14   4   2        2.03        4.34      5.62 o 
  -7   5   2      217.06      212.03      8.33 o 
  -5   5   2      835.39      877.44     17.68 o 
  -3   5   2     6700.40     6998.39     83.70 o 
   1   5   2     4565.82     4496.91     39.08 o 
   3   5   2     1296.20     1307.21     15.76 o 
   5   5   2      308.50      335.26      7.79 o 
   7   5   2        4.46        3.80      1.85 o 
   9   5   2       28.92       30.93      2.99 o 
  11   5   2        8.77       10.15      3.07 o 
  13   5   2        9.86       10.03      4.40 o 
  -8   6   2       47.93       46.29      4.72 o 
  -6   6   2        8.50        5.97      2.44 o 
  -4   6   2      304.66      320.56     10.53 o 
  -2   6   2     2521.75     2812.84     40.87 o 
   0   6   2     7844.34     8341.00    100.12 o 
   2   6   2      150.56      167.43      4.52 o 
   4   6   2      277.97      263.97      6.61 o 
   6   6   2       89.34       89.10      4.52 o 
   8   6   2      105.69       94.32      6.33 o 
  10   6   2       13.41       17.92      3.69 o 
  12   6   2       66.11       64.93      6.05 o 
  -7   7   2        7.36        4.09      2.28 o 
  -5   7   2      391.33      394.12     12.73 o 
  -3   7   2      129.60      132.42      7.23 o 
  -1   7   2      117.68      148.69      7.54 o 
   1   7   2      421.40      414.75      7.13 o 
   3   7   2     1004.41      967.94     18.70 o 
   5   7   2       78.49       80.85      4.25 o 
   7   7   2      228.21      226.79      7.48 o 
   9   7   2       37.86       28.37      5.27 o 
  11   7   2        5.38        2.04      3.46 o 
  13   7   2       15.63       23.42      6.37 o 
  -8   8   2      179.34      176.04      9.27 o 
  -6   8   2      398.75      446.54     14.46 o 
  -4   8   2     1088.50     1101.26     23.50 o 
  -2   8   2     1022.05      970.33     21.69 o 
   0   8   2      707.27      614.33     16.74 o 
   2   8   2      751.71      757.84     11.49 o 
   4   8   2      250.70      233.79      6.63 o 
   6   8   2       14.45       13.75      2.47 o 
   8   8   2       54.38       66.08      4.81 o 
  10   8   2       73.88       72.62      7.47 o 
  12   8   2        8.70        7.31      4.87 o 
  -9   9   2       20.14        8.88      3.30 o 
  -7   9   2       15.64       19.41      4.17 o 
  -5   9   2       21.76       27.03      4.48 o 
  -3   9   2       90.65       86.29      6.44 o 
  -1   9   2      487.26      428.15     14.54 o 
   1   9   2      197.68      176.67      9.27 o 
   3   9   2      360.27      370.19      8.39 o 
   5   9   2        0.26       -2.65      1.77 o 
   7   9   2      152.89      146.58      6.56 o 
   9   9   2      205.13      220.21     11.63 o 
  11   9   2       15.95       21.06      5.89 o 
  -8  10   2       58.05       77.02      7.15 o 
  -6  10   2      125.80      114.98      8.33 o 
  -4  10   2       22.21       24.91      4.72 o 
  -2  10   2      131.78      138.94      8.72 o 
   0  10   2       58.79       65.23      6.37 o 
   2  10   2      414.80      389.17     14.70 o 
   4  10   2      319.49      319.54     13.91 o 
   6  10   2      461.15      438.64     10.85 o 
   8  10   2      109.98      100.29      6.08 o 
  10  10   2       36.57       35.68      6.60 o 
  -9  11   2        1.77        5.50      3.93 o 
  -7  11   2       48.68       52.03      6.68 o 
  -5  11   2       44.65       41.18      5.97 o 
  -3  11   2       25.39       26.33      4.87 o 
  -1  11   2      426.28      396.09     15.64 o 
   1  11   2      299.02      289.68     13.20 o 
   3  11   2       61.93       52.26      6.60 o 
   5  11   2       11.99       10.22      3.77 o 
   7  11   2       59.88       48.17      6.92 o 
   9  11   2       39.38       34.66      6.05 o 
  11  11   2        1.72        4.56      4.24 o 
  -8  12   2       48.36       60.91      7.47 o 
  -6  12   2       24.02       23.42      5.34 o 
  -4  12   2      348.34      334.87     14.85 o 
  -2  12   2      310.77      267.67     13.36 o 
   0  12   2      610.72      577.63     19.88 o 
   2  12   2     1765.85     1642.50     36.07 o 
   4  12   2      222.79      249.91     13.44 o 
   6  12   2      124.96      122.36      9.90 o 
  -9  13   2        6.27        8.88      4.40 o 
  -7  13   2       39.78       56.74      7.78 o 
  -5  13   2       98.18       82.28      8.25 o 
  -3  13   2       83.32       80.55      8.02 o 
  -1  13   2      119.27      106.25      9.19 o 
   1  13   2       36.63       33.40      5.97 o 
   3  13   2       17.15       19.41      5.27 o 
   5  13   2       35.79       38.12      6.76 o 
   7  13   2        4.81       -0.79      3.62 o 
  -8  14   2        8.84        2.75      3.77 o 
  -6  14   2       40.73       38.98      6.99 o 
  -4  14   2        4.16        6.05      3.77 o 
  -2  14   2       36.49       38.59      6.84 o 
   0  14   2       15.44       17.68      5.19 o 
   2  14   2        0.30        3.62      3.54 o 
   4  14   2       12.64       20.43      5.58 o 
   6  14   2        8.97        2.67      3.85 o 
  -7  15   2       18.35       26.48      6.76 o 
  -5  15   2        4.12       13.05      5.11 o 
  -3  15   2       21.45       26.33      6.21 o 
  -1  15   2       15.63       13.99      4.79 o 
   1  15   2       58.67       67.98      8.64 o 
   3  15   2       32.89       40.39      7.62 o 
   5  15   2       36.10       46.92      8.09 o 
  -2  16   2       14.68       13.91      4.95 o 
   0  16   2       14.96       22.55      6.13 o 
   2  16   2       41.85       51.16      8.17 o 
   4  16   2       30.99       33.56      7.47 o 
  -5   1   3     1709.11     1811.31     23.11 o 
  -3   1   3      409.64      482.22      9.27 o 
  -1   1   3     3132.27     3288.60     50.61 o 
   1   1   3     1157.10     1223.90     14.89 o 
   3   1   3     1430.07     1455.71     12.48 o 
   5   1   3     4466.41     4630.74     36.16 o 
   7   1   3       34.98       33.45      2.84 o 
   9   1   3      849.40      790.08     35.84 o 
  11   1   3        5.28        5.70      2.83 o 
  13   1   3        0.04       -0.05      2.52 o 
  -6   2   3     2361.24     2560.81     32.85 o 
  -4   2   3     3099.94     3202.33     39.61 o 
  -2   2   3     2480.57     2517.66     33.64 o 
   0   2   3     5997.24     6122.76     73.95 o 
   2   2   3     2138.09     2071.03     21.65 o 
   4   2   3     1492.11     1427.27     14.82 o 
   6   2   3      432.44      443.86     11.54 o 
   8   2   3     1148.80     1129.86     15.14 o 
  10   2   3       20.00       22.32      7.15 o 
  12   2   3        9.99       10.44      3.30 o 
  14   2   3        7.31        3.01      3.38 o 
  -7   3   3       25.24       22.16      2.67 o 
  -5   3   3      766.90      778.42     14.62 o 
  -3   3   3      181.62      177.06      6.29 o 
  -1   3   3      452.96      452.67     11.40 o 
   1   3   3      360.54      365.57     10.14 o 
   3   3   3       13.03       10.78      1.70 o 
   5   3   3       50.12       46.81      2.72 o 
   7   3   3      333.38      329.30      7.34 o 
   9   3   3       82.94       83.19      4.32 o 
  11   3   3        8.60       10.85      3.73 o 
  13   3   3        9.03       10.43      3.53 o 
  -6   4   3      206.89      215.49      7.54 o 
  -4   4   3      166.00      175.88      6.76 o 
  -2   4   3      702.73      687.41     14.70 o 
   0   4   3      970.68     1003.97     19.80 o 
   2   4   3      230.63      207.35      5.13 o 
   4   4   3     1461.42     1485.92     18.64 o 
   6   4   3      257.63      246.21      7.26 o 
   8   4   3       33.10       36.50      3.09 o 
  10   4   3        4.23        2.15      1.86 o 
  12   4   3       13.32        8.95      3.24 o 
  -7   5   3      103.12      115.53      6.21 o 
  -5   5   3      360.58      372.20     10.85 o 
  -3   5   3       49.77       70.42      4.95 o 
   1   5   3     2514.54     2550.32     59.30 o 
   3   5   3     3434.53     3486.05     47.27 o 
   5   5   3      329.47      304.00      7.78 o 
   7   5   3       27.77       26.88      3.10 o 
   9   5   3        6.10        6.77      2.02 o 
  11   5   3       70.99       76.51      6.23 o 
  13   5   3        6.66        2.91      3.06 o 
  -6   6   3      655.11      639.87     15.80 o 
  -4   6   3      193.35      190.50      8.33 o 
  -2   6   3     1228.96     1195.65     23.18 o 
   0   6   3     1701.11     1573.11     28.61 o 
   2   6   3      558.50      490.92      8.52 o 
   4   6   3      222.64      219.94      7.58 o 
   6   6   3       94.83       84.86      4.58 o 
   8   6   3       11.11       12.45      2.65 o 
  10   6   3       20.56       23.11      5.27 o 
  12   6   3        5.28        5.34      4.40 o 
  -7   7   3      278.53      295.41     11.24 o 
  -5   7   3      209.16      201.89      9.04 o 
  -3   7   3      366.54      354.67     12.02 o 
  -1   7   3     1916.70     1967.31     33.87 o 
   1   7   3        8.45        6.86      1.49 o 
   3   7   3      192.16      204.28      5.88 o 
   5   7   3       60.93       63.64      4.75 o 
   7   7   3       38.79       45.71      6.44 o 
   9   7   3        9.71        8.31      2.67 o 
  11   7   3        9.15        5.50      4.40 o 
  -8   8   3      103.48       96.19      7.07 o 
  -6   8   3       19.62       12.02      3.38 o 
  -4   8   3       58.85       55.88      5.50 o 
  -2   8   3      125.41      118.35      7.47 o 
   0   8   3      216.59      210.07      9.90 o 
   2   8   3       97.81       95.80      7.15 o 
   4   8   3      170.93      158.07      5.62 o 
   6   8   3      107.15      110.80      5.47 o 
   8   8   3        9.29        1.64      2.17 o 
  10   8   3        2.93        1.57      3.69 o 
  12   8   3       28.18       32.54      6.92 o 
  -7   9   3       15.15       14.22      3.77 o 
  -5   9   3      142.95      153.40      8.80 o 
  -3   9   3      226.92      216.83     10.61 o 
  -1   9   3      368.59      380.76     13.99 o 
   1   9   3      246.93      243.47     11.55 o 
   3   9   3      406.24      409.45     15.64 o 
   5   9   3      174.68      165.59      7.19 o 
   7   9   3        8.61        8.90      2.63 o 
   9   9   3       96.43       81.73      7.94 o 
  11   9   3       38.09       33.24      6.76 o 
  -8  10   3        1.12        0.24      2.28 o 
  -6  10   3       77.98       89.67      7.47 o 
  -4  10   3      138.39      129.83      8.64 o 
  -2  10   3       33.35       26.80      4.79 o 
   0  10   3       81.63       75.92      7.07 o 
   2  10   3      378.14      374.08     15.40 o 
   4  10   3      105.31      106.02      8.57 o 
   6  10   3        3.44        1.73      2.91 o 
   8  10   3       59.36       57.92      7.70 o 
  10  10   3       18.34       19.25      5.58 o 
  -7  11   3       14.03       16.74      4.48 o 
  -5  11   3      274.89      275.69     13.28 o 
  -3  11   3      299.82      245.43     12.50 o 
  -1  11   3      155.78      128.49      9.27 o 
   1  11   3      378.72      380.29     15.87 o 
   3  11   3      146.82      147.90     10.30 o 
   5  11   3      707.16      701.80     23.11 o 
   7  11   3       94.42      115.68     10.22 o 
  -8  12   3       14.19       10.37      4.40 o 
  -6  12   3       35.46       27.82      5.66 o 
  -4  12   3        0.06        1.26      2.83 o 
  -2  12   3       42.45       43.07      6.60 o 
   0  12   3       76.01       57.76      7.31 o 
   2  12   3      139.74      141.70     10.61 o 
   4  12   3       84.96      108.37      9.51 o 
   6  12   3       36.91       35.05      6.76 o 
   8  12   3        7.23       11.79      5.50 o 
  -7  13   3       11.62       14.15      4.64 o 
  -5  13   3       91.61      104.68      9.43 o 
  -3  13   3      130.52      124.01      9.90 o 
  -1  13   3      202.07      171.48     11.55 o 
   1  13   3       24.06       21.53      5.42 o 
   3  13   3      146.40      150.65     11.32 o 
   5  13   3      219.61      206.77     13.36 o 
   7  13   3       31.93       24.68      6.44 o 
  -8  14   3        3.17        3.46      3.69 o 
  -6  14   3        0.29        0.16      2.83 o 
  -4  14   3       27.12       27.74      5.97 o 
  -2  14   3       38.08       40.47      6.99 o 
   0  14   3        4.38        5.50      3.69 o 
   2  14   3        4.94        3.77      4.01 o 
   4  14   3       20.71       13.44      5.34 o 
   6  14   3       13.78       10.61      5.03 o 
  -5  15   3       21.22       31.75      6.84 o 
  -3  15   3       76.86       95.25      9.67 o 
  -1  15   3       95.36       89.04      9.98 o 
   1  15   3       89.64       84.80      9.90 o 
   3  15   3       23.27       31.12      6.92 o 
   5  15   3       23.67       41.49      8.02 o 
  -2  16   3        0.32        2.20      3.77 o 
   0  16   3        6.24        5.50      4.17 o 
   2  16   3        9.17       16.50      5.66 o 
  -4   0   4     9183.15    10185.94    112.93 o 
  -2   0   4     3633.35     3720.78     46.52 o 
   0   0   4      466.79      584.31     13.83 o 
   2   0   4     1095.99     1090.50     21.85 o 
   4   0   4     1164.02     1208.77     17.39 o 
   6   0   4      280.38      285.58      8.56 o 
   8   0   4     1160.34     1105.98     27.27 o 
  10   0   4       19.97       21.77      5.74 o 
  12   0   4      142.97      111.36     10.37 o 
  -5   1   4      513.93      530.32     10.30 o 
  -3   1   4     2495.98     2565.36     58.47 o 
  -1   1   4     1907.56     2004.54     21.17 o 
   1   1   4     1927.26     1951.10     54.82 o 
   3   1   4      855.04      850.21     11.07 o 
   5   1   4      285.44      276.46      6.49 o 
   7   1   4      435.62      432.38      9.03 o 
   9   1   4       47.59       45.48      4.94 o 
  11   1   4       60.04       57.77      5.86 o 
  13   1   4        6.32        6.19      3.19 o 
  -6   2   4       23.03       29.94      2.99 o 
  -4   2   4      447.70      500.92     11.32 o 
  -2   2   4     1205.91     1261.11     21.77 o 
   0   2   4        5.95       10.53      2.59 o 
   2   2   4      192.93      198.67      7.39 o 
   4   2   4      212.93      206.15      6.39 o 
   6   2   4       32.28       26.71      2.68 o 
   8   2   4      458.61      467.37      9.83 o 
  10   2   4       88.91       89.82      6.16 o 
  12   2   4       37.35       31.20      5.93 o 
  -5   3   4      260.77      271.29      8.49 o 
  -3   3   4     1077.07     1191.80     21.30 o 
  -1   3   4      433.03      449.29     12.26 o 
   1   3   4       19.83       17.68      3.46 o 
   3   3   4      146.59      136.03      5.42 o 
   5   3   4      244.10      263.24      7.65 o 
   7   3   4       32.77       35.65      3.13 o 
   9   3   4       43.13       42.90      3.75 o 
  11   3   4      113.27      108.95      7.00 o 
  13   3   4        0.81       -1.73      2.75 o 
  -6   4   4     1623.35     1605.17     26.01 o 
  -4   4   4      589.41      596.57     14.22 o 
  -2   4   4     2902.27     2966.56     42.52 o 
   2   4   4      308.17      291.89      8.57 o 
   4   4   4      261.69      227.38      6.81 o 
   6   4   4      440.35      471.57     10.90 o 
   8   4   4       51.95       42.88      4.22 o 
  10   4   4        6.58        7.19      2.58 o 
  12   4   4       19.00       15.25      4.22 o 
  -5   5   4        9.07       13.36      2.75 o 
  -3   5   4      425.37      390.98     12.10 o 
  -1   5   4      245.50      275.45     10.53 o 
   1   5   4      817.39      775.77     11.36 o 
   3   5   4       71.46       57.90      4.91 o 
   5   5   4        9.15       12.20      2.31 o 
   7   5   4      113.12      119.32      5.82 o 
   9   5   4       19.26       15.41      3.07 o 
  11   5   4        3.12       -2.12      3.46 o 
  -6   6   4       79.08       79.53      5.89 o 
  -4   6   4      733.28      698.18     17.21 o 
  -2   6   4       24.85       18.78      3.54 o 
   2   6   4     1928.78     2046.98     23.15 o 
   4   6   4       20.77       16.43      2.48 o 
   6   6   4      132.72      119.31      5.65 o 
   8   6   4        2.05        1.46      1.97 o 
  10   6   4       13.65       15.03      3.41 o 
  12   6   4        0.05        0.79      4.01 o 
  -7   7   4      750.83      771.11     19.49 o 
  -5   7   4      346.57      333.92     12.26 o 
  -3   7   4     1514.54     1511.26     29.08 o 
  -1   7   4      299.99      327.16     12.50 o 
   1   7   4      225.41      219.34     10.61 o 
   3   7   4      411.58      373.46     13.12 o 
   5   7   4      169.42      154.17      6.17 o 
   7   7   4       21.65       13.91      2.92 o 
   9   7   4        2.14        2.41      3.62 o 
  11   7   4        0.84        0.55      4.17 o 
  -6   8   4      464.13      477.98     15.56 o 
  -4   8   4       73.25       73.87      6.29 o 
  -2   8   4      244.08      256.36     11.24 o 
   0   8   4       75.94       69.47      6.29 o 
   2   8   4      460.31      479.86     16.82 o 
   4   8   4       36.89       32.77      5.58 o 
   6   8   4        0.01        0.14      1.88 o 
   8   8   4       20.17       23.35      7.78 o 
  10   8   4        2.16        0.55      3.69 o 
  -7   9   4       97.85       84.17      7.23 o 
  -5   9   4       19.01       22.71      4.40 o 
  -3   9   4       96.87      115.53      8.02 o 
  -1   9   4      181.82      189.24     10.45 o 
   1   9   4      167.44      165.04     10.06 o 
   3   9   4       95.74       82.05      7.70 o 
   5   9   4      187.17      202.68     12.10 o 
   7   9   4       34.99       37.64      6.60 o 
   9   9   4       46.20       45.72      5.11 o 
  11   9   4       38.86       28.13      6.76 o 
  -6  10   4      195.71      171.09     10.37 o 
  -4  10   4        6.09        7.54      3.30 o 
  -2  10   4        4.85        9.74      3.54 o 
   0  10   4      194.22      164.25     10.37 o 
   2  10   4        4.82        4.87      3.06 o 
   4  10   4       47.93       53.75      7.23 o 
   6  10   4      122.61       99.41      9.67 o 
   8  10   4      161.09      173.68     12.26 o 
  -7  11   4       91.92       81.26      7.78 o 
  -5  11   4       33.88       36.47      5.97 o 
  -3  11   4        5.52       11.32      4.01 o 
  -1  11   4       45.86       41.49      6.21 o 
   1  11   4       85.34       68.69      7.94 o 
   3  11   4      108.84       91.08      8.57 o 
   5  11   4       14.12        8.49      3.77 o 
   7  11   4       36.74       33.64      7.23 o 
  -8  12   4       24.67       25.15      5.58 o 
  -6  12   4        5.14        7.86      4.01 o 
  -4  12   4       44.61       53.75      7.07 o 
  -2  12   4      436.94      403.00     17.37 o 
   0  12   4      420.89      368.11     16.90 o 
   2  12   4      163.66      170.85     11.95 o 
   4  12   4      294.09      294.31     15.72 o 
   6  12   4       29.32       43.93      7.78 o 
   8  12   4      104.16       71.59      9.67 o 
  -7  13   4       45.62       59.96      8.17 o 
  -5  13   4        3.31        0.71      3.30 o 
  -3  13   4       22.96       16.19      5.03 o 
  -1  13   4       16.58       23.18      5.74 o 
   1  13   4       17.69       19.88      5.74 o 
   3  13   4       24.77       19.73      5.58 o 
   5  13   4       51.70       48.96      8.17 o 
   7  13   4       54.16       43.30      8.33 o 
  -8  14   4        6.88        4.87      3.85 o 
  -6  14   4        4.37       -3.06      3.14 o 
  -4  14   4        1.32       -0.08      3.14 o 
  -2  14   4        1.36        2.04      3.46 o 
   0  14   4        2.10        8.57      4.72 o 
   2  14   4       36.32       28.92      6.84 o 
   4  14   4       22.36       31.99      7.15 o 
   6  14   4        8.79        4.87      4.56 o 
  -5  15   4       38.20       50.69      8.25 o 
  -3  15   4        8.19       13.44      5.11 o 
  -1  15   4       15.96       20.90      6.21 o 
   1  15   4       22.49       13.05      5.11 o 
   3  15   4        0.26        2.36      3.69 o 
  -5   1   5      648.64      652.99     13.12 o 
  -3   1   5     1165.03     1326.18     15.77 o 
  -1   1   5     5907.15     6354.26     56.09 o 
   1   1   5      454.89      473.35     10.09 o 
   3   1   5       85.49       89.76      4.92 o 
   5   1   5       48.70       45.71      3.96 o 
   7   1   5      117.34      125.80      5.35 o 
   9   1   5       15.43       22.47      4.05 o 
  11   1   5      187.32      169.64     11.79 o 
  -4   2   5       45.81       50.38      4.24 o 
  -2   2   5      502.21      476.56     13.12 o 
   0   2   5     1282.96     1282.96     25.23 o 
   2   2   5      277.62      283.70     11.40 o 
   4   2   5      257.18      269.27      8.01 o 
   6   2   5       26.14       28.44      3.53 o 
   8   2   5       39.65       46.90      3.94 o 
  10   2   5       80.10       96.52      9.39 o 
  12   2   5        9.82        8.72      3.72 o 
  -5   3   5      311.78      318.68      9.98 o 
  -3   3   5     1452.81     1380.33     24.91 o 
  -1   3   5     1376.49     1355.50     26.01 o 
   1   3   5     1123.58     1104.48     24.28 o 
   3   3   5      204.71      208.44      6.71 o 
   5   3   5       24.52       26.83      3.30 o 
   7   3   5       19.10       18.49      3.65 o 
   9   3   5       75.64       79.43      5.92 o 
  11   3   5       46.85       44.67      5.67 o 
  -4   4   5      651.98      637.90     15.87 o 
  -2   4   5       79.11       80.95      5.97 o 
   0   4   5      103.93      105.23      7.07 o 
   2   4   5       78.55       74.03      6.37 o 
   4   4   5       54.40       66.09      4.26 o 
   6   4   5       67.17       57.49      4.58 o 
   8   4   5      101.01      100.70      6.01 o 
  10   4   5        5.17        5.85      2.80 o 
  12   4   5        1.90        0.24      4.24 o 
  -5   5   5      822.20      882.71     19.96 o 
  -3   5   5     1329.93     1254.59     25.31 o 
  -1   5   5       50.76       53.60      5.42 o 
   1   5   5      652.56      631.93     18.31 o 
   3   5   5      147.10      147.65      5.70 o 
   5   5   5      268.20      275.69      8.54 o 
   7   5   5        4.30        2.15      2.75 o 
   9   5   5       15.59        9.57      4.52 o 
  11   5   5        0.94       -2.39      2.36 o 
  -6   6   5      186.76      196.31      9.43 o 
  -4   6   5      910.42      948.56     22.00 o 
  -2   6   5      115.80       98.79      7.07 o 
   0   6   5      692.37      654.56     18.63 o 
   2   6   5        5.80        5.03      2.99 o 
   4   6   5      129.31      132.66      5.85 o 
   6   6   5       66.51       61.06      4.71 o 
   8   6   5        6.75        8.24      2.86 o 
  10   6   5        3.93        4.14      2.60 o 
  12   6   5        0.22       -2.51      4.01 o 
  -5   7   5     1357.22     1332.55     27.90 o 
  -3   7   5      382.86      384.38     14.07 o 
  -1   7   5      731.22      714.45     20.20 o 
   1   7   5      200.81      205.35     10.85 o 
   3   7   5      263.40      263.51     12.89 o 
   5   7   5      471.94      474.60     18.31 o 
   7   7   5       12.98       16.84      4.95 o 
   9   7   5        4.87        2.31      2.49 o 
  11   7   5        0.30       -4.87      3.54 o 
  -6   8   5      286.36      263.82     11.95 o 
  -4   8   5      349.22      379.19     14.62 o 
  -2   8   5       38.74       30.65      5.11 o 
   0   8   5      166.51      174.31     10.30 o 
   2   8   5        7.46        1.41      2.83 o 
   4   8   5        7.78        4.72      3.46 o 
   6   8   5       30.98       19.10      5.11 o 
   8   8   5       13.50       17.68      5.19 o 
  10   8   5        0.04       -1.72      2.53 o 
  -5   9   5      127.34      108.06      8.09 o 
  -3   9   5      206.57      174.78     10.37 o 
  -1   9   5       43.99       40.39      5.97 o 
   1   9   5       64.19       50.85      6.68 o 
   3   9   5       56.36       59.02      7.47 o 
   5   9   5       23.73       18.47      5.34 o 
   7   9   5        9.05        7.94      4.64 o 
   9   9   5        1.58       -0.39      3.77 o 
  -6  10   5      110.74       99.73      8.33 o 
  -4  10   5      874.32      787.14     23.18 o 
  -2  10   5      149.63      146.17     10.30 o 
   2  10   5       55.96       62.01      7.70 o 
   4  10   5       10.93       14.62      4.87 o 
   6  10   5        4.48        1.49      3.69 o 
   8  10   5       16.85       24.83      6.60 o 
  -7  11   5       28.60       34.34      6.05 o 
  -5  11   5       97.17      103.82      8.96 o 
  -3  11   5       91.60       82.28      8.25 o 
  -1  11   5       56.12       50.61      7.31 o 
   1  11   5      111.73       88.49      8.72 o 
   3  11   5      168.68      168.42     12.02 o 
   5  11   5       35.62       47.07      8.17 o 
   7  11   5      135.38      132.19     11.63 o 
   9  11   5        7.63        3.14      4.17 o 
  -6  12   5        7.61        3.77      3.69 o 
  -4  12   5        7.17        8.57      3.93 o 
  -2  12   5       19.06       16.11      5.19 o 
   0  12   5        1.84        1.10      3.22 o 
   2  12   5       41.92       36.86      6.92 o 
   4  12   5       48.98       51.55      8.25 o 
   6  12   5       38.28       50.77      8.88 o 
   8  12   5       13.48       13.44      5.50 o 
  -7  13   5       17.01       21.06      5.66 o 
  -5  13   5       29.71       30.02      6.44 o 
  -3  13   5        0.93        5.11      3.69 o 
  -1  13   5        1.47        1.89      3.38 o 
   1  13   5       62.54       69.79      9.19 o 
   3  13   5       36.91       26.33      6.44 o 
   5  13   5        0.04        0.47      3.69 o 
  -6  14   5       21.15       16.11      5.74 o 
  -4  14   5       78.33       82.36      9.59 o 
  -2  14   5       29.49       32.22      7.07 o 
   0  14   5       34.39       33.79      7.07 o 
   2  14   5       27.62       21.30      6.13 o 
   4  14   5       20.64       12.89      5.42 o 
  -3  15   5        3.44        8.64      4.79 o 
  -1  15   5        7.79        0.71      4.17 o 
  -4   0   6      634.02      627.92     14.22 o 
  -2   0   6      461.81      449.29     13.20 o 
   0   0   6     3123.02     3229.05     48.96 o 
   2   0   6     4255.05     4450.63     64.91 o 
   4   0   6        0.16        2.67      3.06 o 
   6   0   6        7.96        6.52      3.62 o 
   8   0   6        2.25        3.06      3.62 o 
  10   0   6       64.20       63.58      9.27 o 
  12   0   6        2.52        9.12      6.05 o 
  -3   1   6      339.42      350.90      9.78 o 
  -1   1   6       87.44      106.86      7.70 o 
   1   1   6       97.19       93.54      5.08 o 
   3   1   6      138.37      140.64      6.50 o 
   5   1   6       39.14       36.86      5.97 o 
   7   1   6        6.25        6.17      4.48 o 
   9   1   6        4.47        7.70      4.32 o 
  11   1   6        3.75        6.79      3.69 o 
  -4   2   6      458.12      491.89     13.52 o 
  -2   2   6       13.02       10.22      3.14 o 
   0   2   6       25.85       18.78      3.93 o 
   2   2   6      106.87      108.14      8.02 o 
   4   2   6      172.23      158.91      9.98 o 
   6   2   6       69.60       74.42      5.74 o 
   8   2   6        2.46        1.52      3.50 o 
  10   2   6       21.99       20.28      6.05 o 
  12   2   6       16.74       10.92      5.82 o 
  -5   3   6      300.76      298.17     10.69 o 
  -3   3   6      188.69      190.34      9.12 o 
  -1   3   6      307.64      311.21     12.10 o 
   1   3   6      172.98      176.82      9.74 o 
   3   3   6      227.93      212.98     11.24 o 
   5   3   6       45.30       38.30      4.08 o 
   7   3   6        9.19        6.27      2.60 o 
   9   3   6       22.14       26.61      4.41 o 
  11   3   6       18.89       18.78      6.52 o 
  -4   4   6      558.82      517.66     15.17 o 
  -2   4   6      659.54      604.90     17.53 o 
   0   4   6      812.14      804.51     21.22 o 
   2   4   6      497.75      461.47     16.50 o 
   4   4   6       51.80       51.58      8.84 o 
   6   4   6       99.92      107.83      6.08 o 
   8   4   6       50.72       52.10      5.14 o 
  10   4   6        2.88        4.17      3.17 o 
  -5   5   6      265.77      244.25     10.77 o 
  -3   5   6       28.45       22.48      4.40 o 
  -1   5   6      290.29      266.81     11.87 o 
   1   5   6      325.76      296.75     13.20 o 
   3   5   6      335.75      362.92     15.32 o 
   5   5   6       36.76       35.57      3.98 o 
   7   5   6       70.73       71.35      8.33 o 
   9   5   6        0.74       -1.09      2.13 o 
  11   5   6        5.02        9.03      3.67 o 
  -4   6   6      501.34      468.86     15.80 o 
  -2   6   6     1529.72     1543.40     31.67 o 
   0   6   6     1280.68     1191.87     28.13 o 
   2   6   6      550.90      536.60     18.94 o 
   4   6   6      570.97      528.51     19.41 o 
   6   6   6        5.92       10.09      2.81 o 
   8   6   6       56.80       55.16      5.35 o 
  10   6   6        0.54        2.23      2.77 o 
  -5   7   6      152.40      173.76      9.98 o 
  -3   7   6      781.34      775.67     21.93 o 
  -1   7   6     1223.23     1145.98     27.74 o 
   1   7   6      142.79      144.76      9.82 o 
   3   7   6       90.91       92.58      8.41 o 
   5   7   6       73.68       62.24      7.86 o 
   7   7   6       40.95       39.06      6.99 o 
   9   7   6        3.98        0.54      3.89 o 
  -6   8   6       33.92       38.82      5.58 o 
  -4   8   6       36.43       41.42      6.05 o 
  -2   8   6      563.00      569.69     19.25 o 
   0   8   6      111.30      122.21      9.19 o 
   2   8   6      208.25      191.83     12.02 o 
   4   8   6       45.68       46.05      7.15 o 
   6   8   6       56.83       53.75      7.94 o 
   8   8   6       66.98       63.11      8.64 o 
  10   8   6        4.74       10.69      5.19 o 
  -5   9   6      121.44      119.61      9.19 o 
  -3   9   6      127.80      131.71      9.82 o 
  -1   9   6      150.79      151.99     10.61 o 
   1   9   6       61.35       59.18      7.54 o 
   3   9   6       25.85       31.04      6.44 o 
   5   9   6       13.63       15.95      5.27 o 
   7   9   6        7.47        2.67      3.85 o 
   9   9   6        9.84       12.89      5.34 o 
  -6  10   6        9.94        6.92      3.62 o 
  -4  10   6       47.66       38.67      6.29 o 
  -2  10   6       35.55       32.38      6.13 o 
   0  10   6      121.03      102.40      9.19 o 
   2  10   6        1.00        2.44      3.38 o 
   4  10   6       27.37       24.28      6.21 o 
   6  10   6       56.81       66.49      9.27 o 
   8  10   6       16.62       21.93      6.68 o 
  -5  11   6       41.53       40.16      6.68 o 
  -3  11   6       47.55       36.62      6.60 o 
  -1  11   6      325.91      299.97     15.87 o 
   1  11   6       39.61       37.80      6.92 o 
   3  11   6       93.06       82.13      9.59 o 
   5  11   6       17.17       10.22      4.95 o 
   7  11   6        6.61        7.31      4.32 o 
  -6  12   6       12.99       13.99      5.03 o 
  -4  12   6       84.75       90.22      9.35 o 
  -2  12   6      114.32      113.09     10.53 o 
   0  12   6       46.91       25.23      6.21 o 
   2  12   6       28.28       17.53      5.58 o 
   4  12   6       23.73       32.30      7.31 o 
   6  12   6        8.33        7.94      5.03 o 
  -5  13   6        7.15        3.69      3.85 o 
  -3  13   6       48.94       52.03      8.33 o 
  -1  13   6       67.14       65.70      9.12 o 
   1  13   6       26.52       31.12      6.99 o 
   3  13   6       17.08       26.96      6.84 o 
  -6  14   6        0.08       -1.49      3.38 o 
  -4  14   6        4.39        4.40      4.09 o 
  -2  14   6        1.22        0.71      3.93 o 
   0  14   6        8.56       12.42      5.27 o 
  -3   1   7       67.61       65.35      4.19 o 
  -1   1   7      214.67      211.42      7.42 o 
   1   1   7        5.44        3.25      1.97 o 
   3   1   7      530.78      551.71     15.17 o 
   5   1   7      389.29      377.07     16.82 o 
   7   1   7       10.29        5.58      4.09 o 
  -4   2   7      810.10      773.63     19.18 o 
  -2   2   7      615.60      620.30     17.84 o 
   0   2   7      222.05      199.46     10.69 o 
   2   2   7       34.04       41.89      6.13 o 
   4   2   7       55.17       47.47      6.84 o 
   6   2   7       92.45       76.47      8.64 o 
   8   2   7       21.40       21.38      6.21 o 
  10   2   7        2.95        4.01      4.87 o 
  -3   3   7      632.74      668.95     18.63 o 
  -1   3   7      183.79      184.60     10.06 o 
   1   3   7      121.89      111.91      8.33 o 
   3   3   7      151.68      160.24     10.53 o 
   5   3   7       85.48       78.27      8.02 o 
   7   3   7       17.08       19.41      5.58 o 
   9   3   7       27.37       25.21      4.77 o 
  11   3   7       16.54       22.08      7.15 o 
  -4   4   7     1079.63     1031.55     24.52 o 
  -2   4   7       11.43        9.12      3.46 o 
   0   4   7      250.10      252.27     12.57 o 
   2   4   7      106.01      102.48      8.49 o 
   4   4   7       89.40       80.55      8.09 o 
   6   4   7       42.82       37.09      6.76 o 
   8   4   7       21.74       30.49      7.39 o 
  10   4   7       28.40       33.30      5.41 o 
  -3   5   7     3058.79     3023.46     50.30 o 
  -1   5   7      696.25      701.40     21.30 o 
   1   5   7      141.06      142.32      9.90 o 
   3   5   7      255.41      239.22     13.28 o 
   5   5   7       75.10       67.04      8.33 o 
   7   5   7      124.18      113.25      7.08 o 
   9   5   7        1.88        1.65      2.72 o 
  -4   6   7      535.72      540.22     17.84 o 
  -2   6   7       63.65       64.13      7.15 o 
   0   6   7      401.66      360.33     15.87 o 
   2   6   7      248.70      247.95     13.60 o 
   4   6   7       46.78       55.01      7.62 o 
   6   6   7        9.97       12.02      4.79 o 
   8   6   7        6.36        5.19      4.01 o 
  10   6   7        1.33        7.78      4.95 o 
  -5   7   7      163.77      113.25      8.41 o 
  -3   7   7      295.22      289.76     13.67 o 
  -1   7   7       81.26       86.84      8.09 o 
   1   7   7      434.43      412.59     17.68 o 
   3   7   7      129.60      124.48     10.45 o 
   5   7   7       36.05       38.90      7.07 o 
   7   7   7       64.66       61.85      8.80 o 
   9   7   7        0.33       -4.83      3.22 o 
  -4   8   7      194.38      168.97     10.85 o 
  -2   8   7       43.38       39.29      6.44 o 
   0   8   7        5.44       11.55      4.56 o 
   2   8   7       48.02       49.35      7.62 o 
   4   8   7       15.33       14.46      5.27 o 
   6   8   7        5.04       -0.24      3.22 o 
   8   8   7       17.82       13.05      5.50 o 
  -5   9   7       64.09       65.46      7.70 o 
  -3   9   7       98.06      107.35      9.27 o 
  -1   9   7       63.20       63.42      7.94 o 
   1   9   7      143.96      133.60     10.85 o 
   3   9   7       65.27       48.02      7.86 o 
   5   9   7       46.79       39.84      7.62 o 
   7   9   7       10.04       -0.47      3.62 o 
  -4  10   7       29.59       38.35      6.60 o 
  -2  10   7       55.14       63.81      8.17 o 
   0  10   7      148.33      142.32     11.40 o 
   2  10   7      108.81       97.21      9.90 o 
   4  10   7       19.03       19.80      6.37 o 
   6  10   7       21.66       17.29      5.97 o 
  -5  11   7       26.37       16.03      5.50 o 
  -3  11   7       35.15       34.34      6.84 o 
  -1  11   7       54.60       51.24      8.02 o 
   1  11   7       59.46       77.88      9.67 o 
   3  11   7       55.36       46.60      8.57 o 
   5  11   7       12.94       11.00      5.50 o 
  -4  12   7        8.01       11.08      4.79 o 
  -2  12   7       11.69       15.95      5.34 o 
   0  12   7        5.18        8.64      4.72 o 
   2  12   7       20.35       24.13      6.76 o 
  -5  13   7       29.96       36.62      7.70 o 
  -3  13   7        6.20       10.61      4.40 o 
  -1  13   7       27.92       45.74      8.49 o 
   1  13   7       25.18       12.18      5.58 o 
  -2   0   8      133.20      132.50      8.64 o 
   0   0   8      306.72      308.22     13.75 o 
   2   0   8       95.66       86.60      8.64 o 
   4   0   8       10.74       17.13      5.42 o 
  -3   1   8      313.87      282.60     12.10 o 
  -1   1   8      438.38      388.52     10.64 o 
   1   1   8       81.19       90.27      7.54 o 
   3   1   8       60.04       62.01      7.86 o 
   5   1   8        9.80        6.13      4.64 o 
   7   1   8        1.35        2.99      4.01 o 
  -2   2   8       46.78       45.97      5.89 o 
   0   2   8      108.84      107.27      8.96 o 
   2   2   8       23.39       20.90      5.27 o 
   4   2   8       30.02       26.64      6.44 o 
   6   2   8       11.11        8.72      4.40 o 
   8   2   8       29.15       25.31      6.99 o 
  -3   3   8       59.62       67.35      6.68 o 
  -1   3   8      131.90      128.18      9.27 o 
   1   3   8       92.44       97.76      8.88 o 
   3   3   8       59.81       69.63      8.49 o 
   5   3   8       46.27       41.81      7.31 o 
   7   3   8       29.58       27.82      6.76 o 
   9   3   8        3.00        4.72      4.72 o 
  -2   4   8       42.57       36.47      5.97 o 
   0   4   8      592.34      593.19     20.59 o 
   2   4   8       86.07       89.67      9.04 o 
   4   4   8       55.60       52.42      8.17 o 
   6   4   8       53.25       39.69      7.47 o 
   8   4   8        9.09        7.62      4.64 o 
  -3   5   8      658.54      626.59     20.51 o 
  -1   5   8     1235.48     1231.64     30.65 o 
   1   5   8      203.54      217.69     13.05 o 
   3   5   8      341.57      350.98     16.98 o 
   5   5   8       43.62       40.32      7.47 o 
   7   5   8        1.17        2.75      3.77 o 
  -4   6   8       41.82       40.24      6.21 o 
  -2   6   8       96.46       96.59      8.57 o 
   0   6   8     1921.36     1822.86     40.39 o 
   2   6   8      689.86      660.85     23.58 o 
   4   6   8        0.00        2.28      3.38 o 
   6   6   8        8.60       14.30      5.58 o 
   8   6   8        5.87        0.79      3.93 o 
  -3   7   8      204.47      202.29     12.34 o 
  -1   7   8       46.68       52.50      7.62 o 
   1   7   8       85.72       98.31      9.74 o 
   3   7   8       83.22       59.02      8.33 o 
   5   7   8       62.72       57.13      8.64 o 
   7   7   8        6.19        4.40      4.40 o 
  -4   8   8      309.58      315.30     15.40 o 
  -2   8   8      276.44      275.22     14.93 o 
   0   8   8       21.25       28.76      6.60 o 
   2   8   8       40.93       52.34      8.33 o 
   4   8   8      138.21      144.92     12.26 o 
   6   8   8        6.27        5.97      4.40 o 
  -3   9   8       12.66       11.16      4.72 o 
  -1   9   8       48.44       53.13      8.09 o 
   1   9   8       23.14       22.63      6.29 o 
   3   9   8       20.76       30.96      7.31 o 
   5   9   8        8.49        3.69      3.93 o 
  -4  10   8        0.42        5.27      4.17 o 
  -2  10   8        4.43        0.94      3.54 o 
   0  10   8       10.08       10.30      5.03 o 
   2  10   8       31.58       31.83      7.54 o 
   4  10   8        0.23        4.09      4.40 o 
  -3  11   8        0.43        2.36      3.93 o 
  -1  11   8        9.05       27.27      6.99 o 
   1  11   8       11.90       10.61      5.50 o 
   3  11   8       35.59       26.64      7.15 o 
  -4  12   8       89.83      115.76     11.16 o 
  -2  12   8       53.76       71.36      9.90 o 
   0  12   8       46.67       49.75      8.80 o 
  -1   1   9       50.06       50.61      6.84 o 
   1   1   9        8.72       10.45      4.48 o 
   3   1   9       29.06       31.28      6.84 o 
   5   1   9        5.06        3.93      4.56 o 
  -2   2   9      179.94      191.91     11.40 o 
   0   2   9      148.12      146.49     10.53 o 
   2   2   9      188.04      194.43     12.73 o 
   4   2   9       34.65       27.74      6.60 o 
   6   2   9       10.40       11.16      5.89 o 
  -1   3   9      104.72      107.27      9.19 o 
   1   3   9       18.77       26.48      6.05 o 
   3   3   9       87.18       80.87      9.51 o 
   5   3   9        4.47       -0.31      4.01 o 
   7   3   9       29.97       28.06      7.70 o 
  -2   4   9       61.31       60.28      7.47 o 
   0   4   9      192.68      192.54     12.65 o 
   2   4   9      110.78      113.01     10.45 o 
   4   4   9       19.79       10.92      5.19 o 
   6   4   9       99.25       79.69     10.22 o 
  -3   5   9       64.02       58.16      7.47 o 
  -1   5   9      116.70      110.42      9.67 o 
   1   5   9        3.25        0.16      3.38 o 
   3   5   9      533.17      546.43     22.63 o 
   5   5   9      208.05      186.88     14.22 o 
  -2   6   9       26.56       36.86      6.84 o 
   0   6   9       59.33       72.07      9.04 o 
   2   6   9       72.18       87.94     10.06 o 
   4   6   9        1.85        4.79      4.87 o 
   6   6   9       14.48        6.68      4.87 o 
  -3   7   9       34.60       37.57      6.92 o 
  -1   7   9       91.75       93.60     10.14 o 
   1   7   9       85.88       81.73      9.74 o 
   3   7   9      189.92      194.82     14.22 o 
   5   7   9       61.23       63.26      9.59 o 
  -2   8   9       17.06       22.87      6.05 o 
   0   8   9       61.61       68.92      9.27 o 
   2   8   9       22.36       18.63      5.89 o 
   4   8   9       40.68       34.11      7.78 o 
  -3   9   9       55.38       65.31      8.96 o 
  -1   9   9       49.10       61.61      9.04 o 
   1   9   9       39.51       43.93      8.33 o 
   3   9   9       19.80       25.86      7.47 o 
  -2  10   9       39.53       42.60      8.33 o 
   0  10   9        9.35       11.87      5.58 o 
  -3  11   9       60.26       64.91      9.82 o 
  -1  11   9       35.61       44.32      8.80 o 
   0   0  10      510.55      522.38     20.75 o 
   2   0  10      145.50      154.19     12.18 o 
  -1   1  10       39.33       37.33      6.92 o 
   1   1  10       65.17       55.72      8.33 o 
   3   1  10       40.80       41.49      8.25 o 
   5   1  10       19.26        9.43      5.66 o 
   0   2  10        3.64       -3.14      2.91 o 
   2   2  10       32.68       22.48      6.37 o 
   4   2  10        9.86       15.87      5.82 o 
  -1   3  10       12.88       13.28      5.11 o 
   1   3  10       24.05       13.52      5.42 o 
   3   3  10        1.05        1.18      3.85 o 
   5   3  10       31.15       24.36      7.31 o 
  -2   4  10       51.82       51.24      7.70 o 
   0   4  10       49.27       53.52      8.33 o 
   2   4  10       63.05       62.71      9.27 o 
   4   4  10        1.02       -0.16      4.01 o 
  -1   5  10       12.28        8.17      5.03 o 
   1   5  10       56.02       53.05      8.64 o 
   3   5  10       34.91       37.33      8.02 o 
  -2   6  10       35.28       51.16      8.25 o 
   0   6  10        1.63        3.06      3.93 o 
   2   6  10      206.55      222.09     15.48 o 
  -1   7  10       62.77       63.03      9.43 o 
   1   7  10       13.52       11.40      5.42 o 
  -2   8  10       18.72       28.84      7.23 o 
   0   8  10       12.87       26.88      7.70 o 
  -1   9  10       20.04       18.86      6.68 o 
  -2  10  10       23.40       10.37      5.50 o 
   1   1  11        3.18       -3.30      3.77 o 
   3   1  11       57.94       74.97     10.53 o 
   0   2  11       18.56       10.30      5.34 o 
   2   2  11        2.57       -6.01      4.01 o 
  -1   3  11       86.21       78.90      9.90 o 
   1   3  11       19.18       22.48      7.31 o 
   3   3  11        4.51        4.79      5.42 o 
   0   4  11       15.64       10.45      5.58 o 
   2   4  11        7.47        6.68      5.27 o 
  -1   5  11       13.56       11.08      5.34 o 
   1   5  11       14.78       25.15      7.47 o 
   0   6  11        7.57       10.61      5.97 o 
  -1   7  11       20.37        9.12      5.42 o 
                                                 
